# Supplementary material for: Genome‐wide transcriptome signatures of ant‐farmed Squamellaria epiphytes reveal key functions in a unique symbiosis
Source: Ecol Evol. 2021 Oct 26;11(22):15882–95. doi: 10.1002/ece3.8258 (PMC8601933; doi:10.1002/ece3.8258)
Supplement: Supplementary file 2 — Table S1 [file ECE3-11-15882-s001.xlsx]

## Sheet: Sheet1
Table S1. Summary statistics for differentially expressed genes. The prefix 'Si' refers to Squamellaria imberbis' and was added to the gene name to clarify that we refer to Squamellaria genes identified based on orthology to other species.
Trinity	ID	sampleA	sampleB	logFC	logCPM	PValue	FDR
TRINITY_DN12047_c0_g1	SiAT1G54290	smooth	tuber	9.60794	1.63857	5.68222e-07	0.000832669
TRINITY_DN12093_c0_g1	SiPSBC	smooth	tuber	3.2971	5.52659	7.6741e-07	0.000982837
TRINITY_DN12642_c2_g1	SiPEX4	smooth	tuber	3.73434	2.87524	3.27851e-07	0.000580215
TRINITY_DN153_c0_g1	SiALC/SiPIF/SiSPT	smooth	tuber	-5.20292	4.72436	2.82906e-09	1.39355e-05
TRINITY_DN15501_c0_g1	SiNDHJ	smooth	tuber	4.02976	3.30503	3.69925e-07	0.000592212
TRINITY_DN1971_c0_g1	SiLTP	smooth	tuber	5.09452	6.63279	7.34056e-09	3.2418e-05
TRINITY_DN2431_c0_g1	SiKCS11/SiKCS20	smooth	tuber	5.00913	4.48633	1.36876e-08	4.77087e-05
TRINITY_DN2772_c2_g1	SiPSAA/SiPSAB/SiRPS14	smooth	tuber	2.8086	5.85655	7.14696e-07	0.000943634
TRINITY_DN31831_c0_g4	SiDSEL	smooth	tuber	6.06876	3.88342	1.1158e-12	4.76341e-08
TRINITY_DN3331_c0_g1	SiABCG	smooth	tuber	5.42383	3.84963	7.41652e-07	0.000959443
TRINITY_DN34219_c1_g1	SiGLN1/SiGSR	smooth	tuber	10.1213	2.13553	1.99717e-09	1.16265e-05
TRINITY_DN38674_c0_g1	SiVEL1/SiVIN3	smooth	tuber	9.79044	1.81449	3.37625e-07	0.000580215
TRINITY_DN7123_c0_g1	SiKCS6	smooth	tuber	5.98887	6.44039	1.08779e-08	4.25452e-05
TRINITY_DN8084_c0_g1	SiSRG1_2	smooth	tuber	4.18854	3.29644	6.69473e-07	0.000902534
TRINITY_DN8531_c0_g1	SiCASPL1F1	smooth	tuber	4.45261	3.8914	3.43467e-07	0.000580215
TRINITY_DN9632_c0_g1	SiAT5G28237	smooth	tuber	4.62079	4.57524	5.50084e-08	0.000156556
TRINITY_DN4105_c0_g1	SiMYB94/96	smooth	tuber	4.96139	3.22913	1.48548e-06	0.000363717
TRINITY_DN9261_c0_g2	SiABCG20	smooth	tuber	5.18719	3.79652	7.80537e-07	0.000222189
TRINITY_DN104150_c0_g2	SiCUAO1	tuber	warted	-6.97075	4.43444	6.64321e-19	3.03739e-15
TRINITY_DN10473_c2_g2	SiAT3G24255	tuber	warted	-6.92785	3.35009	1.44607e-07	4.18841e-05
TRINITY_DN10489_c0_g1	SiAT1G43760	tuber	warted	-5.27916	5.05418	2.83688e-07	7.36674e-05
TRINITY_DN10691_c0_g1	SiCYP72	tuber	warted	-7.00198	5.57402	1.67484e-15	3.35022e-12
TRINITY_DN10777_c0_g1	SiUGT85A	tuber	warted	-7.41685	6.70684	5.40198e-13	6.52421e-10
TRINITY_DN10838_c0_g1	SiCHAT	tuber	warted	-6.57885	4.49669	9.56564e-09	3.96312e-06
TRINITY_DN11155_c0_g1	SiSUP/SiTAC1/SiZFP10	tuber	warted	-7.45057	3.4497	1.236e-10	8.5532e-08
TRINITY_DN112210_c0_g1	SiGH9A1/SiKOR2	tuber	warted	-4.44208	3.70711	1.44114e-09	7.3213e-07
TRINITY_DN112712_c0_g1	SiABA2_1	tuber	warted	-7.25096	4.38448	3.13022e-11	2.56881e-08
TRINITY_DN1152_c1_g1	SiNAD1A/SiNDHJ	tuber	warted	-3.01568	6.05857	6.15986e-07	0.000139821
TRINITY_DN11521_c0_g1	SiATL92	tuber	warted	4.17569	3.68994	3.82755e-07	9.49626e-05
TRINITY_DN116379_c0_g1	SiMLP	tuber	warted	-8.39248	4.36246	6.70767e-10	3.74681e-07
TRINITY_DN11821_c0_g4	SiAT2G01050	tuber	warted	-3.73172	4.84788	2.59451e-09	1.24402e-06
TRINITY_DN120806_c0_g1	SiCYP71A21-26_1	tuber	warted	-7.24524	2.67993	4.18079e-09	1.89798e-06
TRINITY_DN12093_c0_g1	SiPSBC	tuber	warted	-2.65751	4.86686	3.82808e-06	0.000630726
TRINITY_DN1219_c0_g1	SiAT4G06534	tuber	warted	-2.94252	4.14378	5.15652e-06	0.000794396
TRINITY_DN12193_c0_g1	SiAT1G74790_1	tuber	warted	-5.23616	3.58492	3.84082e-11	3.0166e-08
TRINITY_DN12212_c0_g1	SiFPT2/SiSCPL/SiSNG1	tuber	warted	-4.01302	4.40186	2.40357e-08	8.74169e-06
TRINITY_DN12213_c0_g1	SiGA1	tuber	warted	-7.20884	3.89839	3.85392e-07	9.5432e-05
TRINITY_DN12320_c0_g2	SiOXS3	tuber	warted	2.90778	5.10539	6.06447e-08	1.97552e-05
TRINITY_DN1237_c0_g1	SiBLH2	tuber	warted	-4.48207	3.46644	1.41132e-07	4.11568e-05
TRINITY_DN12642_c2_g1	SiPEX4	tuber	warted	-5.92955	4.87939	1.01243e-17	3.24032e-14
TRINITY_DN12844_c0_g1	SiSAMDC	tuber	warted	-3.82653	5.21788	8.65795e-07	0.000186304
TRINITY_DN13894_c0_g1	SiAT4G14746	tuber	warted	-6.92476	3.62907	3.49336e-09	1.6322e-06
TRINITY_DN14270_c0_g1	SiUSPL1	tuber	warted	-4.23204	6.17082	8.82308e-07	0.000188571
TRINITY_DN14428_c0_g2	SiATBBE8	tuber	warted	-7.61462	4.73195	5.56805e-16	1.27291e-12
TRINITY_DN14805_c0_g1	SiSULTR1	tuber	warted	-8.30991	4.02222	1.72931e-16	4.59102e-13
TRINITY_DN14811_c0_g1	SiBCB	tuber	warted	-7.12761	2.59095	3.12112e-09	1.47442e-06
TRINITY_DN1504_c1_g1	SiRPS3	tuber	warted	-3.06524	5.84701	2.35148e-07	6.24562e-05
TRINITY_DN15176_c0_g1	SiC4H_1	tuber	warted	-6.68726	5.77124	3.51384e-12	3.57021e-09
TRINITY_DN153_c0_g1	SiALC/SiPIF/SiSPT	tuber	warted	5.96198	4.61564	6.73144e-10	3.74681e-07
TRINITY_DN15501_c0_g1	SiNDHJ	tuber	warted	-4.25787	3.42489	2.28717e-09	1.11333e-06
TRINITY_DN15867_c0_g1	SiOST1/SiSNRK2	tuber	warted	-5.25838	4.56594	3.14012e-07	7.97623e-05
TRINITY_DN16216_c0_g1	SiPME17	tuber	warted	-8.85072	3.41384	2.76574e-11	2.28434e-08
TRINITY_DN16217_c0_g2	SiABA2_2	tuber	warted	-8.18494	4.86299	5.83792e-13	6.98483e-10
TRINITY_DN1635_c1_g1	SiMEE66/SiPP2/SiSKIP3	tuber	warted	-7.19251	6.17133	2.24255e-07	6.04408e-05
TRINITY_DN16429_c0_g2	SiATCATHB1-3	tuber	warted	-8.86847	2.6348	6.66352e-10	3.74154e-07
TRINITY_DN17410_c0_g4	SiORF25	tuber	warted	-3.47781	3.80505	1.18817e-07	3.59601e-05
TRINITY_DN17780_c0_g2	SiATBBE	tuber	warted	-7.47638	3.12649	7.39102e-07	0.000163421
TRINITY_DN177927_c0_g2	SiCYP83B1_1	tuber	warted	-9.75698	1.83292	8.65714e-07	0.000186304
TRINITY_DN17812_c0_g1	SiAT1G22900_1	tuber	warted	-7.57441	3.43209	1.81009e-07	5.04859e-05
TRINITY_DN19056_c0_g1	SiBHLH	tuber	warted	-9.32003	3.11671	2.7071e-08	9.6806e-06
TRINITY_DN19342_c0_g3	SiCYP78A7	tuber	warted	-10.0311	6.43249	7.4696e-07	0.000164873
TRINITY_DN19401_c0_g1	SiYCF4	tuber	warted	-2.86046	5.75055	3.53152e-06	0.000597238
TRINITY_DN1941_c0_g1	SiCYP82G1	tuber	warted	-8.31412	8.58278	1.99752e-11	1.71627e-08
TRINITY_DN19857_c0_g1	SiUGT72E	tuber	warted	-8.02289	5.49902	1.47574e-17	4.60794e-14
TRINITY_DN20203_c0_g1	SiABCB	tuber	warted	-10.4172	6.56861	2.70111e-23	4.16254e-19
TRINITY_DN20257_c0_g1	SiRHS14	tuber	warted	-10.438	6.61491	3.5766e-23	4.16254e-19
TRINITY_DN20410_c0_g1	SiOMT1_1	tuber	warted	-10.0063	3.74178	6.14762e-07	0.000139791
TRINITY_DN20517_c0_g1	SiATP6	tuber	warted	-3.47921	5.24396	2.84225e-06	0.00050258
TRINITY_DN20535_c4_g1	SiAT1G60680	tuber	warted	-7.29074	1.82587	1.34734e-07	3.9694e-05
TRINITY_DN20976_c0_g1	SiAGL	tuber	warted	-4.33354	3.81042	1.39426e-07	4.08454e-05
TRINITY_DN2098_c0_g1	SiAHL21	tuber	warted	-3.94151	3.7335	3.93006e-06	0.000642568
TRINITY_DN218_c1_g2	SiGolS	tuber	warted	-6.6768	4.17874	1.43936e-09	7.3213e-07
TRINITY_DN22134_c0_g1	SiC4H_2	tuber	warted	-6.977	5.03719	5.33743e-11	3.94973e-08
TRINITY_DN22219_c0_g2	SiAT1G75710	tuber	warted	-4.76976	4.03087	5.07026e-08	1.70367e-05
TRINITY_DN230266_c0_g1	SiAT1G15125_1	tuber	warted	-10.8035	2.85444	1.30598e-08	5.22478e-06
TRINITY_DN24769_c0_g2	SiAMT1	tuber	warted	-7.26017	4.50642	2.69351e-15	5.1103e-12
TRINITY_DN25066_c0_g2	SiCYP707A4	tuber	warted	5.11212	2.89881	2.78412e-07	7.25063e-05
TRINITY_DN25159_c1_g1	SiAT1G10810	tuber	warted	-7.34474	5.2115	2.0682e-08	7.67457e-06
TRINITY_DN2652_c0_g1	SiMLO3	tuber	warted	-5.86204	4.00297	5.06656e-12	4.95135e-09
TRINITY_DN27390_c0_g1	SiCAD/SiELI3_1	tuber	warted	-10.0876	2.15337	2.42629e-08	8.79932e-06
TRINITY_DN2772_c2_g1	SiPSAA/SiPSAB/SiRPS14	tuber	warted	-3.0086	5.93803	2.19884e-08	8.10606e-06
TRINITY_DN28520_c0_g1	SiATP1/SiYCF1	tuber	warted	-2.93061	7.82005	6.50348e-08	2.10248e-05
TRINITY_DN2875_c1_g2	SiAT1G22900_2	tuber	warted	-8.02994	6.66482	3.47848e-10	2.06166e-07
TRINITY_DN2893_c1_g1	SiOMT1_2	tuber	warted	-9.86189	9.71822	1.6885e-11	1.48057e-08
TRINITY_DN29009_c0_g1	SiSSL4/SiYLS2	tuber	warted	-6.25628	7.03263	2.23454e-10	1.39545e-07
TRINITY_DN29636_c0_g1	SiCYP71B/SiPAD3	tuber	warted	-8.60226	3.17557	6.6272e-11	4.82057e-08
TRINITY_DN30339_c0_g1	SiAT1G22900_3	tuber	warted	-8.25306	6.34411	3.95582e-19	1.9478e-15
TRINITY_DN30400_c0_g1	SiFAD2	tuber	warted	-6.82475	4.71289	1.99917e-08	7.48349e-06
TRINITY_DN30686_c0_g2	SiFQR1	tuber	warted	-10.2	5.24539	3.14921e-23	4.16254e-19
TRINITY_DN31024_c0_g1	SiPETA	tuber	warted	-3.0371	4.2264	5.2954e-07	0.000122369
TRINITY_DN3218_c1_g1	SiNRAMP6	tuber	warted	-7.61823	5.03976	2.73212e-13	3.56906e-10
TRINITY_DN32286_c0_g4	SiALDH2B7	tuber	warted	-10.1993	2.26255	7.78421e-09	3.28892e-06
TRINITY_DN3292_c0_g1	SiTGA10	tuber	warted	-6.36981	3.08984	3.92329e-06	0.000642281
TRINITY_DN33165_c0_g1	SiHCHIB	tuber	warted	-5.99193	3.79732	2.79864e-06	0.000496928
TRINITY_DN3318_c0_g1	SiAT1G74790_2	tuber	warted	-5.48129	3.65591	2.4419e-06	0.000449158
TRINITY_DN33255_c0_g1	SiAT5G42930	tuber	warted	-5.76657	4.15812	3.46111e-09	1.62306e-06
TRINITY_DN33875_c0_g1	SiJAV1	tuber	warted	-5.88522	5.05284	9.13886e-10	4.91582e-07
TRINITY_DN34641_c0_g1	SiCYP72A	tuber	warted	-5.80912	3.56201	5.73007e-08	1.88578e-05
TRINITY_DN3469_c0_g1	SiSRG1_1	tuber	warted	-5.85116	5.059	6.26615e-09	2.71932e-06
TRINITY_DN3484_c0_g1	SiASMT	tuber	warted	-6.36888	3.34179	1.2308e-06	0.00024853
TRINITY_DN3485_c0_g2	SiABCG33/SiABCG37	tuber	warted	-8.85957	4.56894	7.91101e-22	6.32984e-18
TRINITY_DN38580_c0_g2	SiCBP60A/SiCBP60G	tuber	warted	-9.83769	1.91098	4.80185e-07	0.00011384
TRINITY_DN3865_c0_g1	SiKNAT2/SiKNAT6	tuber	warted	4.41573	4.85357	4.08663e-07	9.99874e-05
TRINITY_DN38674_c0_g1	SiVEL1/SiVIN3	tuber	warted	-10.8163	2.86715	3.84278e-13	4.87085e-10
TRINITY_DN39552_c0_g1	SiHA1-11	tuber	warted	-8.50981	3.08863	1.19573e-07	3.60183e-05
TRINITY_DN39561_c0_g1	SiPDE337/SiVQ20	tuber	warted	-9.83107	1.9044	3.73118e-08	1.29801e-05
TRINITY_DN39666_c0_g1	SiCYP83B1_2	tuber	warted	-10.4809	2.53752	4.66519e-11	3.51319e-08
TRINITY_DN3991_c0_g1	SiALDH2C4	tuber	warted	-5.75967	7.78925	9.96879e-07	0.000208532
TRINITY_DN3999_c0_g1	SiAS2/SiASL5/SiLBD/SiLOB	tuber	warted	3.55912	4.10949	4.32017e-07	0.000104353
TRINITY_DN4032_c0_g2	SiPLA2A	tuber	warted	-5.72359	4.46994	1.56742e-13	2.09024e-10
TRINITY_DN4041_c0_g1	SiCYP82C2-4	tuber	warted	-4.67158	5.77024	4.47968e-06	0.000719565
TRINITY_DN41099_c0_g1	SiGA2OX8/SiRSA1	tuber	warted	-6.95162	2.02964	4.69987e-08	1.60022e-05
TRINITY_DN4187_c0_g1	SiGT72B1	tuber	warted	-7.26859	5.77141	1.9617e-10	1.26838e-07
TRINITY_DN423516_c0_g2	SiAT1G78780	tuber	warted	-6.0548	3.69439	1.92713e-10	1.25235e-07
TRINITY_DN42482_c0_g3	SiPSBB	tuber	warted	-2.44555	5.12234	4.68233e-06	0.000741876
TRINITY_DN4355_c0_g1	SiATX1/SiCCH/SiFP3	tuber	warted	4.75467	6.05173	3.60561e-11	2.86705e-08
TRINITY_DN437_c1_g1	SiCYP71B10	tuber	warted	-7.27431	6.16868	6.02495e-12	5.7994e-09
TRINITY_DN4588_c0_g1	SiDEAR2/SiERF/SiRAP2/SiTG/SiWIND4	tuber	warted	-6.55641	3.08971	9.97924e-09	4.09472e-06
TRINITY_DN4943_c0_g1	SiCYP76G1	tuber	warted	-5.1769	5.22645	1.3537e-09	6.98799e-07
TRINITY_DN50606_c0_g2	SiABCG40	tuber	warted	-3.90907	4.14589	1.13749e-10	8.00121e-08
TRINITY_DN51759_c0_g1	SiNF-YB	tuber	warted	-4.99968	4.72411	2.0975e-10	1.33594e-07
TRINITY_DN51858_c0_g2	SiWRKY	tuber	warted	-5.10575	3.35732	1.02339e-08	4.18579e-06
TRINITY_DN53421_c0_g1	SiCXE12/SiCXE13	tuber	warted	-8.06391	4.99637	3.37294e-06	0.000577283
TRINITY_DN54584_c0_g1	SiACT	tuber	warted	-10.9432	2.99211	6.06473e-10	3.42032e-07
TRINITY_DN55117_c0_g1	SiSAUR	tuber	warted	-7.71428	2.31201	2.05863e-07	5.65554e-05
TRINITY_DN5771_c0_g3	SiABCI2	tuber	warted	-3.86478	4.65111	3.39256e-10	2.02009e-07
TRINITY_DN5774_c0_g1	SiALPHA/SiDOX	tuber	warted	-7.66738	3.81528	2.41905e-09	1.17306e-06
TRINITY_DN588093_c0_g1	SiCAD/SiELI3_2	tuber	warted	-9.68419	1.76246	1.68803e-08	6.56849e-06
TRINITY_DN6161_c0_g3	SiLBD40-42	tuber	warted	-6.25793	4.08233	8.68698e-13	9.84173e-10
TRINITY_DN6256_c0_g3	SiCOX3	tuber	warted	-3.20955	4.2881	5.19828e-07	0.000120778
TRINITY_DN63008_c0_g3	SiCYP71A28	tuber	warted	-11.4862	3.52823	9.0249e-08	2.81114e-05
TRINITY_DN65780_c0_g1	SiATPA	tuber	warted	-3.48235	4.21115	1.55309e-06	0.000303092
TRINITY_DN6614_c0_g1	SiCEPD/SiGRXS3/SiROXY	tuber	warted	4.61004	5.21784	1.13107e-06	0.000232018
TRINITY_DN6769_c0_g1	SiCER1	tuber	warted	-4.39493	7.28884	3.80872e-06	0.000629969
TRINITY_DN6969_c0_g1	SiTGA9	tuber	warted	-7.1182	3.12495	7.94525e-08	2.5115e-05
TRINITY_DN7005_c0_g2	SiDHNAT1	tuber	warted	-7.1188	5.34695	1.02219e-12	1.12812e-09
TRINITY_DN7059_c0_g1	SiSTOP1/SiSTOP2	tuber	warted	-6.76967	3.71604	7.36315e-12	6.83071e-09
TRINITY_DN7326_c2_g1	SiCOX1/SiRPS10	tuber	warted	-3.49399	7.29584	1.03794e-08	4.2318e-06
TRINITY_DN7326_c2_g2	SiORF291	tuber	warted	-2.70881	5.36864	6.64439e-06	0.000961154
TRINITY_DN7330_c0_g1	SiTPS21	tuber	warted	-6.43522	6.86892	1.84937e-16	4.73518e-13
TRINITY_DN7522_c0_g1	SiWRKY72/SiWRKY9	tuber	warted	-7.19507	3.1929	9.44578e-10	5.05966e-07
TRINITY_DN753_c0_g2	SiRPL5	tuber	warted	-3.37626	5.89118	7.82123e-07	0.000171159
TRINITY_DN767_c1_g1	SiAT1G15125_2	tuber	warted	-7.81288	5.58522	3.0579e-18	1.08743e-14
TRINITY_DN7740_c0_g1	SiCLA1	tuber	warted	-4.28608	6.04205	1.95975e-08	7.4448e-06
TRINITY_DN7779_c0_g1	SiFEZ/SiNAC	tuber	warted	-6.40682	4.77088	9.10568e-10	4.91582e-07
TRINITY_DN800_c0_g1	SiPCR	tuber	warted	-5.04925	3.72558	2.29064e-07	6.13376e-05
TRINITY_DN8084_c0_g1	SiSRG1_2	tuber	warted	-7.07672	6.01233	1.27491e-16	3.54814e-13
TRINITY_DN8190_c0_g1	SiBHLH	tuber	warted	-6.78691	4.27721	1.52461e-10	1.01034e-07
TRINITY_DN8531_c0_g1	SiCASPL1F1	tuber	warted	-6.46769	5.75554	4.5576e-12	4.52301e-09
TRINITY_DN8735_c0_g1	SiCYP71A21-26_2	tuber	warted	-7.78217	7.15379	3.09958e-16	7.48701e-13
TRINITY_DN9012_c0_g2	SiEXO70H	tuber	warted	-6.25419	2.9262	1.98849e-07	5.4746e-05
TRINITY_DN91076_c0_g1	SiPMEPCRA	tuber	warted	-10.5009	2.5575	8.6843e-09	3.64516e-06
TRINITY_DN93111_c0_g4	SiAT1G75170	tuber	warted	-4.81488	2.99377	1.57477e-09	7.93717e-07
TRINITY_DN9472_c0_g1	SiAAE14	tuber	warted	-6.00012	5.14913	1.0719e-13	1.44448e-10
TRINITY_DN95088_c0_g1	SiHAK5	tuber	warted	-7.17328	2.64143	2.66707e-06	0.000481581
TRINITY_DN9770_c1_g2	SiKAT3	tuber	warted	-7.00302	2.08204	2.79121e-08	9.89842e-06
TRINITY_DN98229_c0_g1	SiAT1G15125_3	tuber	warted	-8.08245	3.78473	1.75721e-16	4.59102e-13
TRINITY_DN9902_c0_g1	SiACL/SiMES	tuber	warted	-4.29797	6.44558	2.39858e-06	0.000442462
TRINITY_DN112210_c0_g1	SiGH9A1/SiKOR2	smooth	warted	-3.74639	3.62275	9.55909e-08	0.000257266
TRINITY_DN112712_c0_g1	SiABA2_1	smooth	warted	-5.21131	4.29657	4.72416e-07	0.000826427
TRINITY_DN120806_c0_g1	SiCYP71A21-26_1	smooth	warted	-4.16739	2.62781	4.44912e-07	0.000788164
TRINITY_DN14428_c0_g2	SiATBBE8	smooth	warted	-4.44699	4.66208	9.21456e-10	4.95988e-06
TRINITY_DN176_c0_g3	SiGDH1/SiGDH2	smooth	warted	-5.21108	3.85242	3.84198e-08	0.00013442
TRINITY_DN19342_c0_g3	SiCYP78A7	smooth	warted	-10.936	6.31453	6.51579e-13	1.0132e-08
TRINITY_DN20203_c0_g1	SiABCB	smooth	warted	-7.59519	6.45229	1.82065e-14	5.09597e-10
TRINITY_DN20257_c0_g1	SiRHS14	smooth	warted	-8.12253	6.49703	2.9474e-20	4.12485e-15
TRINITY_DN218_c1_g2	SiGolS	smooth	warted	-4.60636	4.09408	4.5253e-08	0.000154466
TRINITY_DN2652_c0_g1	SiMLO3	smooth	warted	-4.32602	3.92323	1.07216e-08	5.00157e-05
TRINITY_DN2875_c1_g2	SiAT1G22900_2	smooth	warted	-5.7014	6.56381	5.2145e-10	2.91906e-06
TRINITY_DN29009_c0_g1	SiSSL4/SiYLS2	smooth	warted	-3.8993	6.98531	1.64529e-08	6.77227e-05
TRINITY_DN3596_c0_g2	SiCYP76C	smooth	warted	-3.75502	3.85	2.72548e-07	0.000569295
TRINITY_DN3962_c0_g1	SiAT4G19380	smooth	warted	3.39367	4.97189	7.35958e-08	0.000214576
TRINITY_DN51858_c0_g2	SiWRKY	smooth	warted	-5.09225	3.23767	5.02295e-10	2.91906e-06
TRINITY_DN55117_c0_g1	SiSAUR	smooth	warted	-8.38181	2.18933	1.19538e-08	5.39651e-05
TRINITY_DN588093_c0_g1	SiCAD/SiELI3_2	smooth	warted	-6.58131	1.65499	6.26314e-08	0.000203842
TRINITY_DN7059_c0_g1	SiSTOP1/SiSTOP2	smooth	warted	-3.68439	3.68829	5.77725e-08	0.000192505
TRINITY_DN7330_c0_g1	SiTPS21	smooth	warted	-3.47369	6.84774	4.42807e-07	0.000788164
TRINITY_DN9472_c0_g1	SiAAE14	smooth	warted	-3.43686	5.13498	6.741e-08	0.00021204
TRINITY_DN98229_c0_g1	SiAT1G15125_3	smooth	warted	-4.1169	3.73958	3.49363e-07	0.000669767
