# Supplementary material for: Genome‐wide transcriptome signatures of ant‐farmed Squamellaria epiphytes reveal key functions in a unique symbiosis
Source: Ecol Evol. 2021 Oct 26;11(22):15882–95. doi: 10.1002/ece3.8258 (PMC8601933; doi:10.1002/ece3.8258)
Supplement: Supplementary file 3 — Table S2 [file ECE3-11-15882-s004.xlsx]

## Sheet: s>t
Table S2. Summary of Gene Ontology (GO) annotation and enrichment analyses
						*represents P<0.05, ** represents P<0.005	*represents FDR<0.1, ** represents FDR<0.05
S. imberbis ID	A. thaliana ID	Gene name	GO ID	GO type	GO term	Enrichment analysis results_P value	Enrichment analysis results_FDR
TRINITY_DN31831_c0_g4	AT4G18550	DSEL	GO:0052651	Biological process	monoacylglycerol catabolic process	**	**
TRINITY_DN31831_c0_g4	AT4G18550	DSEL	GO:0046340	Biological process	diacylglycerol catabolic process	**	**
TRINITY_DN3331_c0_g1	AT5G13580	ABCG6	GO:1903825	Biological process	organic acid transmembrane transport	**	**
TRINITY_DN3331_c0_g1	AT5G13580	ABCG6	GO:0010345	Biological process	suberin biosynthetic process	**	**
TRINITY_DN38674_c0_g1	AT4G30200	VEL1	GO:0048587	Biological process	regulation of short-day photoperiodism, flowering	**	**
TRINITY_DN4105_c0_g1	AT5G10280	MYB92	GO:0010345	Biological process	suberin biosynthetic process	**	**
TRINITY_DN9261_c0_g2	AT3G53510	ABCG20	GO:1903825	Biological process	organic acid transmembrane transport	**	**
TRINITY_DN9261_c0_g2	AT3G53510	ABCG20	GO:0010345	Biological process	suberin biosynthetic process	**	**
TRINITY_DN12093_c0_g1	ATCG00280	PSBC	GO:0009772	Biological process	photosynthetic electron transport in photosystem II	*	**
TRINITY_DN15501_c0_g1	ATCG00420	NDHJ	GO:0009970	Biological process	cellular response to sulfate starvation	*	**
TRINITY_DN1971_c0_g1	AT2G18370	AT2G18370	GO:0006869	Biological process	lipid transport	*	**
TRINITY_DN1971_c0_g1	AT2G38540	LP1	GO:0006869	Biological process	lipid transport	*	**
TRINITY_DN1971_c0_g1	AT3G08770	LTP6	GO:0006869	Biological process	lipid transport	*	**
TRINITY_DN1971_c0_g1	AT5G01870	AT5G01870	GO:0006869	Biological process	lipid transport	*	**
TRINITY_DN1971_c0_g1	AT5G59310	LTP4	GO:0006869	Biological process	lipid transport	*	**
TRINITY_DN1971_c0_g1	AT5G59320	LTP3	GO:0006869	Biological process	lipid transport	*	**
TRINITY_DN2772_c2_g1	ATCG00580	PSBE	GO:0009769	Biological process	photosynthesis, light harvesting in photosystem II	*	**
TRINITY_DN31831_c0_g4	AT4G18550	DSEL	GO:0019915	Biological process	lipid storage	*	**
TRINITY_DN31831_c0_g4	AT4G18550	DSEL	GO:0010187	Biological process	negative regulation of seed germination	*	**
TRINITY_DN3331_c0_g1	AT2G39350	ABCG1	GO:0010208	Biological process	pollen wall assembly	*	**
TRINITY_DN3331_c0_g1	AT3G55090	ABCG16	GO:0010208	Biological process	pollen wall assembly	*	**
TRINITY_DN38674_c0_g1	AT4G30200	VEL1	GO:1900111	Biological process	positive regulation of histone H3-K9 dimethylation	*	**
TRINITY_DN38674_c0_g1	AT4G30200	VEL1	GO:0032922	Biological process	circadian regulation of gene expression	*	**
TRINITY_DN38674_c0_g1	AT5G57380	VIN3	GO:0001666	Biological process	response to hypoxia	*	**
TRINITY_DN4105_c0_g1	AT5G10280	MYB92	GO:0042761	Biological process	very long-chain fatty acid biosynthetic process	*	**
TRINITY_DN12093_c0_g1	ATCG00280	PSBC	GO:0015979	Biological process	photosynthesis	*	*
TRINITY_DN2772_c2_g1	ATCG00340	PSAB	GO:0015979	Biological process	photosynthesis	*	*
TRINITY_DN2772_c2_g1	ATCG00350	PSAA	GO:0015979	Biological process	photosynthesis	*	*
TRINITY_DN2772_c2_g1	ATCG00580	PSBE	GO:0015979	Biological process	photosynthesis	*	*
TRINITY_DN3331_c0_g1	AT2G39350	ABCG1	GO:0009624	Biological process	response to nematode		*
TRINITY_DN3331_c0_g1	AT5G13580	ABCG6	GO:0009624	Biological process	response to nematode		*
TRINITY_DN12047_c0_g1	AT1G54290	AT1G54290	GO:0044238	Biological process	primary metabolic process
TRINITY_DN12047_c0_g1	AT1G54290	AT1G54290	GO:0008152	Biological process	metabolic process
TRINITY_DN12047_c0_g1	AT1G54290	AT1G54290	GO:0071704	Biological process	organic substance metabolic process
TRINITY_DN12047_c0_g1	AT1G54290	AT1G54290	GO:0044237	Biological process	cellular metabolic process
TRINITY_DN12047_c0_g1	AT1G54290	AT1G54290	GO:0009987	Biological process	cellular process
TRINITY_DN12047_c0_g1	AT1G54290	AT1G54290	GO:1901564	Biological process	organonitrogen compound metabolic process
TRINITY_DN12047_c0_g1	AT1G54290	AT1G54290	GO:0006807	Biological process	nitrogen compound metabolic process
TRINITY_DN12047_c0_g1	AT1G54290	AT1G54290	GO:1901566	Biological process	organonitrogen compound biosynthetic process
TRINITY_DN12047_c0_g1	AT1G54290	AT1G54290	GO:1901576	Biological process	organic substance biosynthetic process
TRINITY_DN12047_c0_g1	AT1G54290	AT1G54290	GO:0009058	Biological process	biosynthetic process
TRINITY_DN12047_c0_g1	AT1G54290	AT1G54290	GO:0044249	Biological process	cellular biosynthetic process
TRINITY_DN12047_c0_g1	AT1G54290	AT1G54290	GO:0043170	Biological process	macromolecule metabolic process
TRINITY_DN12047_c0_g1	AT1G54290	AT1G54290	GO:0034641	Biological process	cellular nitrogen compound metabolic process
TRINITY_DN12047_c0_g1	AT1G54290	AT1G54290	GO:0044260	Biological process	cellular macromolecule metabolic process
TRINITY_DN12047_c0_g1	AT1G54290	AT1G54290	GO:0010467	Biological process	gene expression
TRINITY_DN12047_c0_g1	AT1G54290	AT1G54290	GO:0019538	Biological process	protein metabolic process
TRINITY_DN12047_c0_g1	AT1G54290	AT1G54290	GO:0044267	Biological process	cellular protein metabolic process
TRINITY_DN12047_c0_g1	AT1G54290	AT1G54290	GO:0044271	Biological process	cellular nitrogen compound biosynthetic process
TRINITY_DN12047_c0_g1	AT1G54290	AT1G54290	GO:0034645	Biological process	cellular macromolecule biosynthetic process
TRINITY_DN12047_c0_g1	AT1G54290	AT1G54290	GO:0009059	Biological process	macromolecule biosynthetic process
TRINITY_DN12047_c0_g1	AT1G54290	AT1G54290	GO:0043603	Biological process	cellular amide metabolic process
TRINITY_DN12047_c0_g1	AT1G54290	AT1G54290	GO:0006518	Biological process	peptide metabolic process
TRINITY_DN12047_c0_g1	AT1G54290	AT1G54290	GO:0043043	Biological process	peptide biosynthetic process
TRINITY_DN12047_c0_g1	AT1G54290	AT1G54290	GO:0043604	Biological process	amide biosynthetic process
TRINITY_DN12047_c0_g1	AT1G54290	AT1G54290	GO:0006412	Biological process	translation
TRINITY_DN12047_c0_g1	AT1G54290	AT1G54290	GO:0006413	Biological process	translational initiation
TRINITY_DN12047_c0_g1	AT1G54290	AT1G54290	GO:0005488	Molecular function	binding
TRINITY_DN12047_c0_g1	AT1G54290	AT1G54290	GO:1901363	Molecular function	heterocyclic compound binding
TRINITY_DN12047_c0_g1	AT1G54290	AT1G54290	GO:0097159	Molecular function	organic cyclic compound binding
TRINITY_DN12047_c0_g1	AT1G54290	AT1G54290	GO:0003743	Molecular function	translation initiation factor activity
TRINITY_DN12047_c0_g1	AT1G54290	AT1G54290	GO:0008135	Molecular function	translation factor activity, RNA binding
TRINITY_DN12047_c0_g1	AT1G54290	AT1G54290	GO:0090079	Molecular function	translation regulator activity, nucleic acid binding
TRINITY_DN12047_c0_g1	AT1G54290	AT1G54290	GO:0003676	Molecular function	nucleic acid binding
TRINITY_DN12047_c0_g1	AT1G54290	AT1G54290	GO:0045182	Molecular function	translation regulator activity
TRINITY_DN12047_c0_g1	AT1G54290	AT1G54290	GO:0003723	Molecular function	RNA binding
TRINITY_DN12047_c0_g1	AT1G54290	AT1G54290	GO:0003729	Molecular function	mRNA binding
TRINITY_DN12047_c0_g1	AT4G27130	AT4G27130	GO:0044238	Biological process	primary metabolic process
TRINITY_DN12047_c0_g1	AT4G27130	AT4G27130	GO:0008152	Biological process	metabolic process
TRINITY_DN12047_c0_g1	AT4G27130	AT4G27130	GO:0071704	Biological process	organic substance metabolic process
TRINITY_DN12047_c0_g1	AT4G27130	AT4G27130	GO:0044237	Biological process	cellular metabolic process
TRINITY_DN12047_c0_g1	AT4G27130	AT4G27130	GO:0009987	Biological process	cellular process
TRINITY_DN12047_c0_g1	AT4G27130	AT4G27130	GO:1901564	Biological process	organonitrogen compound metabolic process
TRINITY_DN12047_c0_g1	AT4G27130	AT4G27130	GO:0006807	Biological process	nitrogen compound metabolic process
TRINITY_DN12047_c0_g1	AT4G27130	AT4G27130	GO:1901566	Biological process	organonitrogen compound biosynthetic process
TRINITY_DN12047_c0_g1	AT4G27130	AT4G27130	GO:1901576	Biological process	organic substance biosynthetic process
TRINITY_DN12047_c0_g1	AT4G27130	AT4G27130	GO:0009058	Biological process	biosynthetic process
TRINITY_DN12047_c0_g1	AT4G27130	AT4G27130	GO:0044249	Biological process	cellular biosynthetic process
TRINITY_DN12047_c0_g1	AT4G27130	AT4G27130	GO:0043170	Biological process	macromolecule metabolic process
TRINITY_DN12047_c0_g1	AT4G27130	AT4G27130	GO:0034641	Biological process	cellular nitrogen compound metabolic process
TRINITY_DN12047_c0_g1	AT4G27130	AT4G27130	GO:0044260	Biological process	cellular macromolecule metabolic process
TRINITY_DN12047_c0_g1	AT4G27130	AT4G27130	GO:0010467	Biological process	gene expression
TRINITY_DN12047_c0_g1	AT4G27130	AT4G27130	GO:0019538	Biological process	protein metabolic process
TRINITY_DN12047_c0_g1	AT4G27130	AT4G27130	GO:0044267	Biological process	cellular protein metabolic process
TRINITY_DN12047_c0_g1	AT4G27130	AT4G27130	GO:0044271	Biological process	cellular nitrogen compound biosynthetic process
TRINITY_DN12047_c0_g1	AT4G27130	AT4G27130	GO:0034645	Biological process	cellular macromolecule biosynthetic process
TRINITY_DN12047_c0_g1	AT4G27130	AT4G27130	GO:0009059	Biological process	macromolecule biosynthetic process
TRINITY_DN12047_c0_g1	AT4G27130	AT4G27130	GO:0043603	Biological process	cellular amide metabolic process
TRINITY_DN12047_c0_g1	AT4G27130	AT4G27130	GO:0006518	Biological process	peptide metabolic process
TRINITY_DN12047_c0_g1	AT4G27130	AT4G27130	GO:0043043	Biological process	peptide biosynthetic process
TRINITY_DN12047_c0_g1	AT4G27130	AT4G27130	GO:0043604	Biological process	amide biosynthetic process
TRINITY_DN12047_c0_g1	AT4G27130	AT4G27130	GO:0006412	Biological process	translation
TRINITY_DN12047_c0_g1	AT4G27130	AT4G27130	GO:0006413	Biological process	translational initiation
TRINITY_DN12047_c0_g1	AT4G27130	AT4G27130	GO:0005488	Molecular function	binding
TRINITY_DN12047_c0_g1	AT4G27130	AT4G27130	GO:1901363	Molecular function	heterocyclic compound binding
TRINITY_DN12047_c0_g1	AT4G27130	AT4G27130	GO:0097159	Molecular function	organic cyclic compound binding
TRINITY_DN12047_c0_g1	AT4G27130	AT4G27130	GO:0003743	Molecular function	translation initiation factor activity
TRINITY_DN12047_c0_g1	AT4G27130	AT4G27130	GO:0008135	Molecular function	translation factor activity, RNA binding
TRINITY_DN12047_c0_g1	AT4G27130	AT4G27130	GO:0090079	Molecular function	translation regulator activity, nucleic acid binding
TRINITY_DN12047_c0_g1	AT4G27130	AT4G27130	GO:0003676	Molecular function	nucleic acid binding
TRINITY_DN12047_c0_g1	AT4G27130	AT4G27130	GO:0045182	Molecular function	translation regulator activity
TRINITY_DN12047_c0_g1	AT4G27130	AT4G27130	GO:0003723	Molecular function	RNA binding
TRINITY_DN12047_c0_g1	AT4G27130	AT4G27130	GO:0003729	Molecular function	mRNA binding
TRINITY_DN12093_c0_g1	ATCG00280	PSBC	GO:0008152	Biological process	metabolic process
TRINITY_DN12093_c0_g1	ATCG00280	PSBC	GO:0044237	Biological process	cellular metabolic process
TRINITY_DN12093_c0_g1	ATCG00280	PSBC	GO:0009987	Biological process	cellular process
TRINITY_DN12093_c0_g1	ATCG00280	PSBC	GO:0019684	Biological process	photosynthesis, light reaction
TRINITY_DN12093_c0_g1	ATCG00280	PSBC	GO:0006091	Biological process	generation of precursor metabolites and energy
TRINITY_DN12093_c0_g1	ATCG00280	PSBC	GO:0009767	Biological process	photosynthetic electron transport chain
TRINITY_DN12093_c0_g1	ATCG00280	PSBC	GO:0022900	Biological process	electron transport chain
TRINITY_DN12093_c0_g1	ATCG00280	PSBC	GO:0055114	Biological process	oxidation-reduction process
TRINITY_DN12093_c0_g1	ATCG00280	PSBC	GO:0003824	Molecular function	catalytic activity
TRINITY_DN12093_c0_g1	ATCG00280	PSBC	GO:0016168	Molecular function	chlorophyll binding
TRINITY_DN12093_c0_g1	ATCG00280	PSBC	GO:0043168	Molecular function	anion binding
TRINITY_DN12093_c0_g1	ATCG00280	PSBC	GO:0043167	Molecular function	ion binding
TRINITY_DN12093_c0_g1	ATCG00280	PSBC	GO:0005488	Molecular function	binding
TRINITY_DN12093_c0_g1	ATCG00280	PSBC	GO:0046906	Molecular function	tetrapyrrole binding
TRINITY_DN12093_c0_g1	ATCG00280	PSBC	GO:1901363	Molecular function	heterocyclic compound binding
TRINITY_DN12093_c0_g1	ATCG00280	PSBC	GO:0097159	Molecular function	organic cyclic compound binding
TRINITY_DN12093_c0_g1	ATCG00280	PSBC	GO:0045156	Molecular function	electron transporter, transferring electrons within the cyclic electron transport pathway of photosynthesis activity
TRINITY_DN12093_c0_g1	ATCG00280	PSBC	GO:0009055	Molecular function	electron transfer activity
TRINITY_DN12093_c0_g1	ATCG00280	PSBC	GO:0016491	Molecular function	oxidoreductase activity
TRINITY_DN12093_c0_g1	ATCG00280	PSBC	GO:0005515	Molecular function	protein binding
TRINITY_DN12093_c0_g1	ATCG00280	PSBC	GO:0003676	Molecular function	nucleic acid binding
TRINITY_DN12093_c0_g1	ATCG00280	PSBC	GO:0003723	Molecular function	RNA binding
TRINITY_DN12093_c0_g1	ATCG00280	PSBC	GO:0003729	Molecular function	mRNA binding
TRINITY_DN12642_c2_g1	AT5G25760	PEX4	GO:0044255	Biological process	cellular lipid metabolic process
TRINITY_DN12642_c2_g1	AT5G25760	PEX4	GO:0006629	Biological process	lipid metabolic process
TRINITY_DN12642_c2_g1	AT5G25760	PEX4	GO:0044238	Biological process	primary metabolic process
TRINITY_DN12642_c2_g1	AT5G25760	PEX4	GO:0008152	Biological process	metabolic process
TRINITY_DN12642_c2_g1	AT5G25760	PEX4	GO:0071704	Biological process	organic substance metabolic process
TRINITY_DN12642_c2_g1	AT5G25760	PEX4	GO:0044237	Biological process	cellular metabolic process
TRINITY_DN12642_c2_g1	AT5G25760	PEX4	GO:0009987	Biological process	cellular process
TRINITY_DN12642_c2_g1	AT5G25760	PEX4	GO:0044242	Biological process	cellular lipid catabolic process
TRINITY_DN12642_c2_g1	AT5G25760	PEX4	GO:0044248	Biological process	cellular catabolic process
TRINITY_DN12642_c2_g1	AT5G25760	PEX4	GO:0009056	Biological process	catabolic process
TRINITY_DN12642_c2_g1	AT5G25760	PEX4	GO:0016042	Biological process	lipid catabolic process
TRINITY_DN12642_c2_g1	AT5G25760	PEX4	GO:1901575	Biological process	organic substance catabolic process
TRINITY_DN12642_c2_g1	AT5G25760	PEX4	GO:0019752	Biological process	carboxylic acid metabolic process
TRINITY_DN12642_c2_g1	AT5G25760	PEX4	GO:0043436	Biological process	oxoacid metabolic process
TRINITY_DN12642_c2_g1	AT5G25760	PEX4	GO:0006082	Biological process	organic acid metabolic process
TRINITY_DN12642_c2_g1	AT5G25760	PEX4	GO:0044281	Biological process	small molecule metabolic process
TRINITY_DN12642_c2_g1	AT5G25760	PEX4	GO:1901564	Biological process	organonitrogen compound metabolic process
TRINITY_DN12642_c2_g1	AT5G25760	PEX4	GO:0006807	Biological process	nitrogen compound metabolic process
TRINITY_DN12642_c2_g1	AT5G25760	PEX4	GO:0055114	Biological process	oxidation-reduction process
TRINITY_DN12642_c2_g1	AT5G25760	PEX4	GO:0071840	Biological process	cellular component organization or biogenesis
TRINITY_DN12642_c2_g1	AT5G25760	PEX4	GO:0006810	Biological process	transport
TRINITY_DN12642_c2_g1	AT5G25760	PEX4	GO:0051234	Biological process	establishment of localization
TRINITY_DN12642_c2_g1	AT5G25760	PEX4	GO:0051179	Biological process	localization
TRINITY_DN12642_c2_g1	AT5G25760	PEX4	GO:0006996	Biological process	organelle organization
TRINITY_DN12642_c2_g1	AT5G25760	PEX4	GO:0016043	Biological process	cellular component organization
TRINITY_DN12642_c2_g1	AT5G25760	PEX4	GO:0043412	Biological process	macromolecule modification
TRINITY_DN12642_c2_g1	AT5G25760	PEX4	GO:0043170	Biological process	macromolecule metabolic process
TRINITY_DN12642_c2_g1	AT5G25760	PEX4	GO:0044260	Biological process	cellular macromolecule metabolic process
TRINITY_DN12642_c2_g1	AT5G25760	PEX4	GO:0051641	Biological process	cellular localization
TRINITY_DN12642_c2_g1	AT5G25760	PEX4	GO:0046907	Biological process	intracellular transport
TRINITY_DN12642_c2_g1	AT5G25760	PEX4	GO:0051649	Biological process	establishment of localization in cell
TRINITY_DN12642_c2_g1	AT5G25760	PEX4	GO:0071705	Biological process	nitrogen compound transport
TRINITY_DN12642_c2_g1	AT5G25760	PEX4	GO:0071702	Biological process	organic substance transport
TRINITY_DN12642_c2_g1	AT5G25760	PEX4	GO:0032787	Biological process	monocarboxylic acid metabolic process
TRINITY_DN12642_c2_g1	AT5G25760	PEX4	GO:0034613	Biological process	cellular protein localization
TRINITY_DN12642_c2_g1	AT5G25760	PEX4	GO:0070727	Biological process	cellular macromolecule localization
TRINITY_DN12642_c2_g1	AT5G25760	PEX4	GO:0033036	Biological process	macromolecule localization
TRINITY_DN12642_c2_g1	AT5G25760	PEX4	GO:0008104	Biological process	protein localization
TRINITY_DN12642_c2_g1	AT5G25760	PEX4	GO:0033365	Biological process	protein localization to organelle
TRINITY_DN12642_c2_g1	AT5G25760	PEX4	GO:0045184	Biological process	establishment of protein localization
TRINITY_DN12642_c2_g1	AT5G25760	PEX4	GO:0055085	Biological process	transmembrane transport
TRINITY_DN12642_c2_g1	AT5G25760	PEX4	GO:0006464	Biological process	cellular protein modification process
TRINITY_DN12642_c2_g1	AT5G25760	PEX4	GO:0036211	Biological process	protein modification process
TRINITY_DN12642_c2_g1	AT5G25760	PEX4	GO:0019538	Biological process	protein metabolic process
TRINITY_DN12642_c2_g1	AT5G25760	PEX4	GO:0044267	Biological process	cellular protein metabolic process
TRINITY_DN12642_c2_g1	AT5G25760	PEX4	GO:0006886	Biological process	intracellular protein transport
TRINITY_DN12642_c2_g1	AT5G25760	PEX4	GO:0015031	Biological process	protein transport
TRINITY_DN12642_c2_g1	AT5G25760	PEX4	GO:0015833	Biological process	peptide transport
TRINITY_DN12642_c2_g1	AT5G25760	PEX4	GO:0042886	Biological process	amide transport
TRINITY_DN12642_c2_g1	AT5G25760	PEX4	GO:0072594	Biological process	establishment of protein localization to organelle
TRINITY_DN12642_c2_g1	AT5G25760	PEX4	GO:0006635	Biological process	fatty acid beta-oxidation
TRINITY_DN12642_c2_g1	AT5G25760	PEX4	GO:0009062	Biological process	fatty acid catabolic process
TRINITY_DN12642_c2_g1	AT5G25760	PEX4	GO:0072329	Biological process	monocarboxylic acid catabolic process
TRINITY_DN12642_c2_g1	AT5G25760	PEX4	GO:0046395	Biological process	carboxylic acid catabolic process
TRINITY_DN12642_c2_g1	AT5G25760	PEX4	GO:0016054	Biological process	organic acid catabolic process
TRINITY_DN12642_c2_g1	AT5G25760	PEX4	GO:0044282	Biological process	small molecule catabolic process
TRINITY_DN12642_c2_g1	AT5G25760	PEX4	GO:0006631	Biological process	fatty acid metabolic process
TRINITY_DN12642_c2_g1	AT5G25760	PEX4	GO:0019395	Biological process	fatty acid oxidation
TRINITY_DN12642_c2_g1	AT5G25760	PEX4	GO:0034440	Biological process	lipid oxidation
TRINITY_DN12642_c2_g1	AT5G25760	PEX4	GO:0030258	Biological process	lipid modification
TRINITY_DN12642_c2_g1	AT5G25760	PEX4	GO:0016567	Biological process	protein ubiquitination
TRINITY_DN12642_c2_g1	AT5G25760	PEX4	GO:0032446	Biological process	protein modification by small protein conjugation
TRINITY_DN12642_c2_g1	AT5G25760	PEX4	GO:0070647	Biological process	protein modification by small protein conjugation or removal
TRINITY_DN12642_c2_g1	AT5G25760	PEX4	GO:0016558	Biological process	protein import into peroxisome matrix
TRINITY_DN12642_c2_g1	AT5G25760	PEX4	GO:0044743	Biological process	protein transmembrane import into intracellular organelle
TRINITY_DN12642_c2_g1	AT5G25760	PEX4	GO:0017038	Biological process	protein import
TRINITY_DN12642_c2_g1	AT5G25760	PEX4	GO:0071806	Biological process	protein transmembrane transport
TRINITY_DN12642_c2_g1	AT5G25760	PEX4	GO:0006625	Biological process	protein targeting to peroxisome
TRINITY_DN12642_c2_g1	AT5G25760	PEX4	GO:0072663	Biological process	establishment of protein localization to peroxisome
TRINITY_DN12642_c2_g1	AT5G25760	PEX4	GO:0072662	Biological process	protein localization to peroxisome
TRINITY_DN12642_c2_g1	AT5G25760	PEX4	GO:0007031	Biological process	peroxisome organization
TRINITY_DN12642_c2_g1	AT5G25760	PEX4	GO:0043574	Biological process	peroxisomal transport
TRINITY_DN12642_c2_g1	AT5G25760	PEX4	GO:0006605	Biological process	protein targeting
TRINITY_DN12642_c2_g1	AT5G25760	PEX4	GO:0015919	Biological process	peroxisomal membrane transport
TRINITY_DN12642_c2_g1	AT5G25760	PEX4	GO:0065002	Biological process	intracellular protein transmembrane transport
TRINITY_DN12642_c2_g1	AT5G25760	PEX4	GO:0000209	Biological process	protein polyubiquitination
TRINITY_DN12642_c2_g1	AT5G25760	PEX4	GO:0003824	Molecular function	catalytic activity
TRINITY_DN12642_c2_g1	AT5G25760	PEX4	GO:0016740	Molecular function	transferase activity
TRINITY_DN12642_c2_g1	AT5G25760	PEX4	GO:0005488	Molecular function	binding
TRINITY_DN12642_c2_g1	AT5G25760	PEX4	GO:0005515	Molecular function	protein binding
TRINITY_DN12642_c2_g1	AT5G25760	PEX4	GO:0061631	Molecular function	ubiquitin conjugating enzyme activity
TRINITY_DN12642_c2_g1	AT5G25760	PEX4	GO:0004842	Molecular function	ubiquitin-protein transferase activity
TRINITY_DN12642_c2_g1	AT5G25760	PEX4	GO:0019787	Molecular function	ubiquitin-like protein transferase activity
TRINITY_DN12642_c2_g1	AT5G25760	PEX4	GO:0140096	Molecular function	catalytic activity, acting on a protein
TRINITY_DN12642_c2_g1	AT5G25760	PEX4	GO:0061650	Molecular function	ubiquitin-like protein conjugating enzyme activity
TRINITY_DN15501_c0_g1	ATCG00420	NDHJ	GO:0008152	Biological process	metabolic process
TRINITY_DN15501_c0_g1	ATCG00420	NDHJ	GO:0009987	Biological process	cellular process
TRINITY_DN15501_c0_g1	ATCG00420	NDHJ	GO:0051716	Biological process	cellular response to stimulus
TRINITY_DN15501_c0_g1	ATCG00420	NDHJ	GO:0050896	Biological process	response to stimulus
TRINITY_DN15501_c0_g1	ATCG00420	NDHJ	GO:0007154	Biological process	cell communication
TRINITY_DN15501_c0_g1	ATCG00420	NDHJ	GO:0055114	Biological process	oxidation-reduction process
TRINITY_DN15501_c0_g1	ATCG00420	NDHJ	GO:0006950	Biological process	response to stress
TRINITY_DN15501_c0_g1	ATCG00420	NDHJ	GO:0009267	Biological process	cellular response to starvation
TRINITY_DN15501_c0_g1	ATCG00420	NDHJ	GO:0031669	Biological process	cellular response to nutrient levels
TRINITY_DN15501_c0_g1	ATCG00420	NDHJ	GO:0031667	Biological process	response to nutrient levels
TRINITY_DN15501_c0_g1	ATCG00420	NDHJ	GO:0009991	Biological process	response to extracellular stimulus
TRINITY_DN15501_c0_g1	ATCG00420	NDHJ	GO:0009605	Biological process	response to external stimulus
TRINITY_DN15501_c0_g1	ATCG00420	NDHJ	GO:0031668	Biological process	cellular response to extracellular stimulus
TRINITY_DN15501_c0_g1	ATCG00420	NDHJ	GO:0071496	Biological process	cellular response to external stimulus
TRINITY_DN15501_c0_g1	ATCG00420	NDHJ	GO:0042594	Biological process	response to starvation
TRINITY_DN15501_c0_g1	ATCG00420	NDHJ	GO:0033554	Biological process	cellular response to stress
TRINITY_DN15501_c0_g1	ATCG00420	NDHJ	GO:0003824	Molecular function	catalytic activity
TRINITY_DN15501_c0_g1	ATCG00420	NDHJ	GO:0016491	Molecular function	oxidoreductase activity
TRINITY_DN15501_c0_g1	ATCG00420	NDHJ	GO:0008137	Molecular function	NADH dehydrogenase (ubiquinone) activity
TRINITY_DN15501_c0_g1	ATCG00420	NDHJ	GO:0050136	Molecular function	NADH dehydrogenase (quinone) activity
TRINITY_DN15501_c0_g1	ATCG00420	NDHJ	GO:0003954	Molecular function	NADH dehydrogenase activity
TRINITY_DN15501_c0_g1	ATCG00420	NDHJ	GO:0016651	Molecular function	oxidoreductase activity, acting on NAD(P)H
TRINITY_DN15501_c0_g1	ATCG00420	NDHJ	GO:0003955	Molecular function	NAD(P)H dehydrogenase (quinone) activity
TRINITY_DN15501_c0_g1	ATCG00420	NDHJ	GO:0016655	Molecular function	oxidoreductase activity, acting on NAD(P)H, quinone or similar compound as acceptor
TRINITY_DN1971_c0_g1	AT2G18370	AT2G18370	GO:0006810	Biological process	transport
TRINITY_DN1971_c0_g1	AT2G18370	AT2G18370	GO:0051234	Biological process	establishment of localization
TRINITY_DN1971_c0_g1	AT2G18370	AT2G18370	GO:0051179	Biological process	localization
TRINITY_DN1971_c0_g1	AT2G18370	AT2G18370	GO:0071702	Biological process	organic substance transport
TRINITY_DN1971_c0_g1	AT2G18370	AT2G18370	GO:0033036	Biological process	macromolecule localization
TRINITY_DN1971_c0_g1	AT2G18370	AT2G18370	GO:0010876	Biological process	lipid localization
TRINITY_DN1971_c0_g1	AT2G18370	AT2G18370		Molecular function	UNCLASSIFIED
TRINITY_DN1971_c0_g1	AT2G38540	LP1	GO:0006810	Biological process	transport
TRINITY_DN1971_c0_g1	AT2G38540	LP1	GO:0051234	Biological process	establishment of localization
TRINITY_DN1971_c0_g1	AT2G38540	LP1	GO:0051179	Biological process	localization
TRINITY_DN1971_c0_g1	AT2G38540	LP1	GO:0071702	Biological process	organic substance transport
TRINITY_DN1971_c0_g1	AT2G38540	LP1	GO:0033036	Biological process	macromolecule localization
TRINITY_DN1971_c0_g1	AT2G38540	LP1	GO:0010876	Biological process	lipid localization
TRINITY_DN1971_c0_g1	AT2G38540	LP1	GO:0005488	Molecular function	binding
TRINITY_DN1971_c0_g1	AT2G38540	LP1	GO:0005515	Molecular function	protein binding
TRINITY_DN1971_c0_g1	AT2G38540	LP1	GO:0005516	Molecular function	calmodulin binding
TRINITY_DN1971_c0_g1	AT3G08770	LTP6	GO:0050896	Biological process	response to stimulus
TRINITY_DN1971_c0_g1	AT3G08770	LTP6	GO:0042221	Biological process	response to chemical
TRINITY_DN1971_c0_g1	AT3G08770	LTP6	GO:0010035	Biological process	response to inorganic substance
TRINITY_DN1971_c0_g1	AT3G08770	LTP6	GO:0009628	Biological process	response to abiotic stimulus
TRINITY_DN1971_c0_g1	AT3G08770	LTP6	GO:0006950	Biological process	response to stress
TRINITY_DN1971_c0_g1	AT3G08770	LTP6	GO:1901700	Biological process	response to oxygen-containing compound
TRINITY_DN1971_c0_g1	AT3G08770	LTP6	GO:0006810	Biological process	transport
TRINITY_DN1971_c0_g1	AT3G08770	LTP6	GO:0051234	Biological process	establishment of localization
TRINITY_DN1971_c0_g1	AT3G08770	LTP6	GO:0051179	Biological process	localization
TRINITY_DN1971_c0_g1	AT3G08770	LTP6	GO:0071702	Biological process	organic substance transport
TRINITY_DN1971_c0_g1	AT3G08770	LTP6	GO:0033036	Biological process	macromolecule localization
TRINITY_DN1971_c0_g1	AT3G08770	LTP6	GO:0010876	Biological process	lipid localization
TRINITY_DN1971_c0_g1	AT3G08770	LTP6	GO:0009415	Biological process	response to water
TRINITY_DN1971_c0_g1	AT3G08770	LTP6	GO:0001101	Biological process	response to acid chemical
TRINITY_DN1971_c0_g1	AT3G08770	LTP6	GO:0009414	Biological process	response to water deprivation
TRINITY_DN1971_c0_g1	AT3G08770	LTP6		Molecular function	UNCLASSIFIED
TRINITY_DN1971_c0_g1	AT5G01870	AT5G01870	GO:0006810	Biological process	transport
TRINITY_DN1971_c0_g1	AT5G01870	AT5G01870	GO:0051234	Biological process	establishment of localization
TRINITY_DN1971_c0_g1	AT5G01870	AT5G01870	GO:0051179	Biological process	localization
TRINITY_DN1971_c0_g1	AT5G01870	AT5G01870	GO:0071702	Biological process	organic substance transport
TRINITY_DN1971_c0_g1	AT5G01870	AT5G01870	GO:0033036	Biological process	macromolecule localization
TRINITY_DN1971_c0_g1	AT5G01870	AT5G01870	GO:0010876	Biological process	lipid localization
TRINITY_DN1971_c0_g1	AT5G01870	AT5G01870		Molecular function	UNCLASSIFIED
TRINITY_DN1971_c0_g1	AT5G59310	LTP4	GO:0050896	Biological process	response to stimulus
TRINITY_DN1971_c0_g1	AT5G59310	LTP4	GO:0042221	Biological process	response to chemical
TRINITY_DN1971_c0_g1	AT5G59310	LTP4	GO:0010035	Biological process	response to inorganic substance
TRINITY_DN1971_c0_g1	AT5G59310	LTP4	GO:0009628	Biological process	response to abiotic stimulus
TRINITY_DN1971_c0_g1	AT5G59310	LTP4	GO:0006950	Biological process	response to stress
TRINITY_DN1971_c0_g1	AT5G59310	LTP4	GO:1901700	Biological process	response to oxygen-containing compound
TRINITY_DN1971_c0_g1	AT5G59310	LTP4	GO:0033993	Biological process	response to lipid
TRINITY_DN1971_c0_g1	AT5G59310	LTP4	GO:0010033	Biological process	response to organic substance
TRINITY_DN1971_c0_g1	AT5G59310	LTP4	GO:0009725	Biological process	response to hormone
TRINITY_DN1971_c0_g1	AT5G59310	LTP4	GO:0009719	Biological process	response to endogenous stimulus
TRINITY_DN1971_c0_g1	AT5G59310	LTP4	GO:0006810	Biological process	transport
TRINITY_DN1971_c0_g1	AT5G59310	LTP4	GO:0051234	Biological process	establishment of localization
TRINITY_DN1971_c0_g1	AT5G59310	LTP4	GO:0051179	Biological process	localization
TRINITY_DN1971_c0_g1	AT5G59310	LTP4	GO:0071702	Biological process	organic substance transport
TRINITY_DN1971_c0_g1	AT5G59310	LTP4	GO:0033036	Biological process	macromolecule localization
TRINITY_DN1971_c0_g1	AT5G59310	LTP4	GO:0010876	Biological process	lipid localization
TRINITY_DN1971_c0_g1	AT5G59310	LTP4	GO:0009415	Biological process	response to water
TRINITY_DN1971_c0_g1	AT5G59310	LTP4	GO:0001101	Biological process	response to acid chemical
TRINITY_DN1971_c0_g1	AT5G59310	LTP4	GO:0006970	Biological process	response to osmotic stress
TRINITY_DN1971_c0_g1	AT5G59310	LTP4	GO:0009651	Biological process	response to salt stress
TRINITY_DN1971_c0_g1	AT5G59310	LTP4	GO:0009414	Biological process	response to water deprivation
TRINITY_DN1971_c0_g1	AT5G59310	LTP4	GO:0097305	Biological process	response to alcohol
TRINITY_DN1971_c0_g1	AT5G59310	LTP4	GO:0009737	Biological process	response to abscisic acid
TRINITY_DN1971_c0_g1	AT5G59310	LTP4		Molecular function	UNCLASSIFIED
TRINITY_DN1971_c0_g1	AT5G59320	LTP3	GO:0050896	Biological process	response to stimulus
TRINITY_DN1971_c0_g1	AT5G59320	LTP3	GO:0042221	Biological process	response to chemical
TRINITY_DN1971_c0_g1	AT5G59320	LTP3	GO:0010035	Biological process	response to inorganic substance
TRINITY_DN1971_c0_g1	AT5G59320	LTP3	GO:0009628	Biological process	response to abiotic stimulus
TRINITY_DN1971_c0_g1	AT5G59320	LTP3	GO:0006950	Biological process	response to stress
TRINITY_DN1971_c0_g1	AT5G59320	LTP3	GO:1901700	Biological process	response to oxygen-containing compound
TRINITY_DN1971_c0_g1	AT5G59320	LTP3	GO:0033993	Biological process	response to lipid
TRINITY_DN1971_c0_g1	AT5G59320	LTP3	GO:0010033	Biological process	response to organic substance
TRINITY_DN1971_c0_g1	AT5G59320	LTP3	GO:0009725	Biological process	response to hormone
TRINITY_DN1971_c0_g1	AT5G59320	LTP3	GO:0009719	Biological process	response to endogenous stimulus
TRINITY_DN1971_c0_g1	AT5G59320	LTP3	GO:0006810	Biological process	transport
TRINITY_DN1971_c0_g1	AT5G59320	LTP3	GO:0051234	Biological process	establishment of localization
TRINITY_DN1971_c0_g1	AT5G59320	LTP3	GO:0051179	Biological process	localization
TRINITY_DN1971_c0_g1	AT5G59320	LTP3	GO:0071702	Biological process	organic substance transport
TRINITY_DN1971_c0_g1	AT5G59320	LTP3	GO:0033036	Biological process	macromolecule localization
TRINITY_DN1971_c0_g1	AT5G59320	LTP3	GO:0010876	Biological process	lipid localization
TRINITY_DN1971_c0_g1	AT5G59320	LTP3	GO:0009415	Biological process	response to water
TRINITY_DN1971_c0_g1	AT5G59320	LTP3	GO:0001101	Biological process	response to acid chemical
TRINITY_DN1971_c0_g1	AT5G59320	LTP3	GO:0009414	Biological process	response to water deprivation
TRINITY_DN1971_c0_g1	AT5G59320	LTP3	GO:0097305	Biological process	response to alcohol
TRINITY_DN1971_c0_g1	AT5G59320	LTP3	GO:0009737	Biological process	response to abscisic acid
TRINITY_DN1971_c0_g1	AT5G59320	LTP3		Molecular function	UNCLASSIFIED
TRINITY_DN2431_c0_g1	AT2G26640	KCS11	GO:0009409	Biological process	response to cold
TRINITY_DN2431_c0_g1	AT5G43760	KCS20	GO:0009409	Biological process	response to cold
TRINITY_DN2431_c0_g1	AT2G26640	KCS11	GO:0044255	Biological process	cellular lipid metabolic process
TRINITY_DN2431_c0_g1	AT2G26640	KCS11	GO:0006629	Biological process	lipid metabolic process
TRINITY_DN2431_c0_g1	AT2G26640	KCS11	GO:0044238	Biological process	primary metabolic process
TRINITY_DN2431_c0_g1	AT2G26640	KCS11	GO:0008152	Biological process	metabolic process
TRINITY_DN2431_c0_g1	AT2G26640	KCS11	GO:0071704	Biological process	organic substance metabolic process
TRINITY_DN2431_c0_g1	AT2G26640	KCS11	GO:0044237	Biological process	cellular metabolic process
TRINITY_DN2431_c0_g1	AT2G26640	KCS11	GO:0009987	Biological process	cellular process
TRINITY_DN2431_c0_g1	AT2G26640	KCS11	GO:0019752	Biological process	carboxylic acid metabolic process
TRINITY_DN2431_c0_g1	AT2G26640	KCS11	GO:0043436	Biological process	oxoacid metabolic process
TRINITY_DN2431_c0_g1	AT2G26640	KCS11	GO:0006082	Biological process	organic acid metabolic process
TRINITY_DN2431_c0_g1	AT2G26640	KCS11	GO:0044281	Biological process	small molecule metabolic process
TRINITY_DN2431_c0_g1	AT2G26640	KCS11	GO:1901576	Biological process	organic substance biosynthetic process
TRINITY_DN2431_c0_g1	AT2G26640	KCS11	GO:0009058	Biological process	biosynthetic process
TRINITY_DN2431_c0_g1	AT2G26640	KCS11	GO:0046394	Biological process	carboxylic acid biosynthetic process
TRINITY_DN2431_c0_g1	AT2G26640	KCS11	GO:0016053	Biological process	organic acid biosynthetic process
TRINITY_DN2431_c0_g1	AT2G26640	KCS11	GO:0044249	Biological process	cellular biosynthetic process
TRINITY_DN2431_c0_g1	AT2G26640	KCS11	GO:0044283	Biological process	small molecule biosynthetic process
TRINITY_DN2431_c0_g1	AT2G26640	KCS11	GO:0050896	Biological process	response to stimulus
TRINITY_DN2431_c0_g1	AT2G26640	KCS11	GO:0009416	Biological process	response to light stimulus
TRINITY_DN2431_c0_g1	AT2G26640	KCS11	GO:0009314	Biological process	response to radiation
TRINITY_DN2431_c0_g1	AT2G26640	KCS11	GO:0009628	Biological process	response to abiotic stimulus
TRINITY_DN2431_c0_g1	AT2G26640	KCS11	GO:0006950	Biological process	response to stress
TRINITY_DN2431_c0_g1	AT2G26640	KCS11	GO:0009266	Biological process	response to temperature stimulus
TRINITY_DN2431_c0_g1	AT2G26640	KCS11	GO:0008610	Biological process	lipid biosynthetic process
TRINITY_DN2431_c0_g1	AT2G26640	KCS11	GO:0032787	Biological process	monocarboxylic acid metabolic process
TRINITY_DN2431_c0_g1	AT2G26640	KCS11	GO:0072330	Biological process	monocarboxylic acid biosynthetic process
TRINITY_DN2431_c0_g1	AT2G26640	KCS11	GO:0006631	Biological process	fatty acid metabolic process
TRINITY_DN2431_c0_g1	AT2G26640	KCS11	GO:0006633	Biological process	fatty acid biosynthetic process
TRINITY_DN2431_c0_g1	AT2G26640	KCS11	GO:0003824	Molecular function	catalytic activity
TRINITY_DN2431_c0_g1	AT2G26640	KCS11	GO:0102338	Molecular function	3-oxo-lignoceronyl-CoA synthase activity
TRINITY_DN2431_c0_g1	AT2G26640	KCS11	GO:0016747	Molecular function	transferase activity, transferring acyl groups other than amino-acyl groups
TRINITY_DN2431_c0_g1	AT2G26640	KCS11	GO:0016746	Molecular function	transferase activity, transferring acyl groups
TRINITY_DN2431_c0_g1	AT2G26640	KCS11	GO:0016740	Molecular function	transferase activity
TRINITY_DN2431_c0_g1	AT2G26640	KCS11	GO:0102337	Molecular function	3-oxo-cerotoyl-CoA synthase activity
TRINITY_DN2431_c0_g1	AT2G26640	KCS11	GO:0102336	Molecular function	3-oxo-arachidoyl-CoA synthase activity
TRINITY_DN2431_c0_g1	AT2G26640	KCS11	GO:0102756	Molecular function	very-long-chain 3-ketoacyl-CoA synthase activity
TRINITY_DN2431_c0_g1	AT5G43760	KCS20	GO:0044255	Biological process	cellular lipid metabolic process
TRINITY_DN2431_c0_g1	AT5G43760	KCS20	GO:0006629	Biological process	lipid metabolic process
TRINITY_DN2431_c0_g1	AT5G43760	KCS20	GO:0044238	Biological process	primary metabolic process
TRINITY_DN2431_c0_g1	AT5G43760	KCS20	GO:0008152	Biological process	metabolic process
TRINITY_DN2431_c0_g1	AT5G43760	KCS20	GO:0071704	Biological process	organic substance metabolic process
TRINITY_DN2431_c0_g1	AT5G43760	KCS20	GO:0044237	Biological process	cellular metabolic process
TRINITY_DN2431_c0_g1	AT5G43760	KCS20	GO:0009987	Biological process	cellular process
TRINITY_DN2431_c0_g1	AT5G43760	KCS20	GO:0019752	Biological process	carboxylic acid metabolic process
TRINITY_DN2431_c0_g1	AT5G43760	KCS20	GO:0043436	Biological process	oxoacid metabolic process
TRINITY_DN2431_c0_g1	AT5G43760	KCS20	GO:0006082	Biological process	organic acid metabolic process
TRINITY_DN2431_c0_g1	AT5G43760	KCS20	GO:0044281	Biological process	small molecule metabolic process
TRINITY_DN2431_c0_g1	AT5G43760	KCS20	GO:1901576	Biological process	organic substance biosynthetic process
TRINITY_DN2431_c0_g1	AT5G43760	KCS20	GO:0009058	Biological process	biosynthetic process
TRINITY_DN2431_c0_g1	AT5G43760	KCS20	GO:0046394	Biological process	carboxylic acid biosynthetic process
TRINITY_DN2431_c0_g1	AT5G43760	KCS20	GO:0016053	Biological process	organic acid biosynthetic process
TRINITY_DN2431_c0_g1	AT5G43760	KCS20	GO:0044249	Biological process	cellular biosynthetic process
TRINITY_DN2431_c0_g1	AT5G43760	KCS20	GO:0044283	Biological process	small molecule biosynthetic process
TRINITY_DN2431_c0_g1	AT5G43760	KCS20	GO:0050896	Biological process	response to stimulus
TRINITY_DN2431_c0_g1	AT5G43760	KCS20	GO:0009416	Biological process	response to light stimulus
TRINITY_DN2431_c0_g1	AT5G43760	KCS20	GO:0009314	Biological process	response to radiation
TRINITY_DN2431_c0_g1	AT5G43760	KCS20	GO:0009628	Biological process	response to abiotic stimulus
TRINITY_DN2431_c0_g1	AT5G43760	KCS20	GO:0006950	Biological process	response to stress
TRINITY_DN2431_c0_g1	AT5G43760	KCS20	GO:0009266	Biological process	response to temperature stimulus
TRINITY_DN2431_c0_g1	AT5G43760	KCS20	GO:0008610	Biological process	lipid biosynthetic process
TRINITY_DN2431_c0_g1	AT5G43760	KCS20	GO:0032787	Biological process	monocarboxylic acid metabolic process
TRINITY_DN2431_c0_g1	AT5G43760	KCS20	GO:0072330	Biological process	monocarboxylic acid biosynthetic process
TRINITY_DN2431_c0_g1	AT5G43760	KCS20	GO:0006631	Biological process	fatty acid metabolic process
TRINITY_DN2431_c0_g1	AT5G43760	KCS20	GO:0006633	Biological process	fatty acid biosynthetic process
TRINITY_DN2431_c0_g1	AT5G43760	KCS20	GO:0003824	Molecular function	catalytic activity
TRINITY_DN2431_c0_g1	AT5G43760	KCS20	GO:0102338	Molecular function	3-oxo-lignoceronyl-CoA synthase activity
TRINITY_DN2431_c0_g1	AT5G43760	KCS20	GO:0016747	Molecular function	transferase activity, transferring acyl groups other than amino-acyl groups
TRINITY_DN2431_c0_g1	AT5G43760	KCS20	GO:0016746	Molecular function	transferase activity, transferring acyl groups
TRINITY_DN2431_c0_g1	AT5G43760	KCS20	GO:0016740	Molecular function	transferase activity
TRINITY_DN2431_c0_g1	AT5G43760	KCS20	GO:0102337	Molecular function	3-oxo-cerotoyl-CoA synthase activity
TRINITY_DN2431_c0_g1	AT5G43760	KCS20	GO:0102336	Molecular function	3-oxo-arachidoyl-CoA synthase activity
TRINITY_DN2431_c0_g1	AT5G43760	KCS20	GO:0102756	Molecular function	very-long-chain 3-ketoacyl-CoA synthase activity
TRINITY_DN2431_c0_g1	AT5G43760	KCS20	GO:0009922	Molecular function	fatty acid elongase activity
TRINITY_DN2431_c0_g1	AT5G43760	KCS20	GO:0004312	Molecular function	fatty acid synthase activity
TRINITY_DN2772_c2_g1	AT2G34520	RPS14	GO:0044238	Biological process	primary metabolic process
TRINITY_DN2772_c2_g1	AT2G34520	RPS14	GO:0008152	Biological process	metabolic process
TRINITY_DN2772_c2_g1	AT2G34520	RPS14	GO:0071704	Biological process	organic substance metabolic process
TRINITY_DN2772_c2_g1	AT2G34520	RPS14	GO:0044237	Biological process	cellular metabolic process
TRINITY_DN2772_c2_g1	AT2G34520	RPS14	GO:0009987	Biological process	cellular process
TRINITY_DN2772_c2_g1	AT2G34520	RPS14	GO:1901564	Biological process	organonitrogen compound metabolic process
TRINITY_DN2772_c2_g1	AT2G34520	RPS14	GO:0006807	Biological process	nitrogen compound metabolic process
TRINITY_DN2772_c2_g1	AT2G34520	RPS14	GO:1901566	Biological process	organonitrogen compound biosynthetic process
TRINITY_DN2772_c2_g1	AT2G34520	RPS14	GO:1901576	Biological process	organic substance biosynthetic process
TRINITY_DN2772_c2_g1	AT2G34520	RPS14	GO:0009058	Biological process	biosynthetic process
TRINITY_DN2772_c2_g1	AT2G34520	RPS14	GO:0044249	Biological process	cellular biosynthetic process
TRINITY_DN2772_c2_g1	AT2G34520	RPS14	GO:0043170	Biological process	macromolecule metabolic process
TRINITY_DN2772_c2_g1	AT2G34520	RPS14	GO:0034641	Biological process	cellular nitrogen compound metabolic process
TRINITY_DN2772_c2_g1	AT2G34520	RPS14	GO:0044260	Biological process	cellular macromolecule metabolic process
TRINITY_DN2772_c2_g1	AT2G34520	RPS14	GO:0010467	Biological process	gene expression
TRINITY_DN2772_c2_g1	AT2G34520	RPS14	GO:0019538	Biological process	protein metabolic process
TRINITY_DN2772_c2_g1	AT2G34520	RPS14	GO:0044267	Biological process	cellular protein metabolic process
TRINITY_DN2772_c2_g1	AT2G34520	RPS14	GO:0044271	Biological process	cellular nitrogen compound biosynthetic process
TRINITY_DN2772_c2_g1	AT2G34520	RPS14	GO:0034645	Biological process	cellular macromolecule biosynthetic process
TRINITY_DN2772_c2_g1	AT2G34520	RPS14	GO:0009059	Biological process	macromolecule biosynthetic process
TRINITY_DN2772_c2_g1	AT2G34520	RPS14	GO:0043603	Biological process	cellular amide metabolic process
TRINITY_DN2772_c2_g1	AT2G34520	RPS14	GO:0006518	Biological process	peptide metabolic process
TRINITY_DN2772_c2_g1	AT2G34520	RPS14	GO:0043043	Biological process	peptide biosynthetic process
TRINITY_DN2772_c2_g1	AT2G34520	RPS14	GO:0043604	Biological process	amide biosynthetic process
TRINITY_DN2772_c2_g1	AT2G34520	RPS14	GO:0006412	Biological process	translation
TRINITY_DN2772_c2_g1	AT2G34520	RPS14	GO:0003735	Molecular function	structural constituent of ribosome
TRINITY_DN2772_c2_g1	AT2G34520	RPS14	GO:0005198	Molecular function	structural molecule activity
TRINITY_DN2772_c2_g1	ATCG00330	RPS14	GO:0044238	Biological process	primary metabolic process
TRINITY_DN2772_c2_g1	ATCG00330	RPS14	GO:0008152	Biological process	metabolic process
TRINITY_DN2772_c2_g1	ATCG00330	RPS14	GO:0071704	Biological process	organic substance metabolic process
TRINITY_DN2772_c2_g1	ATCG00330	RPS14	GO:0044237	Biological process	cellular metabolic process
TRINITY_DN2772_c2_g1	ATCG00330	RPS14	GO:0009987	Biological process	cellular process
TRINITY_DN2772_c2_g1	ATCG00330	RPS14	GO:1901564	Biological process	organonitrogen compound metabolic process
TRINITY_DN2772_c2_g1	ATCG00330	RPS14	GO:0006807	Biological process	nitrogen compound metabolic process
TRINITY_DN2772_c2_g1	ATCG00330	RPS14	GO:1901566	Biological process	organonitrogen compound biosynthetic process
TRINITY_DN2772_c2_g1	ATCG00330	RPS14	GO:1901576	Biological process	organic substance biosynthetic process
TRINITY_DN2772_c2_g1	ATCG00330	RPS14	GO:0009058	Biological process	biosynthetic process
TRINITY_DN2772_c2_g1	ATCG00330	RPS14	GO:0044249	Biological process	cellular biosynthetic process
TRINITY_DN2772_c2_g1	ATCG00330	RPS14	GO:0043170	Biological process	macromolecule metabolic process
TRINITY_DN2772_c2_g1	ATCG00330	RPS14	GO:0034641	Biological process	cellular nitrogen compound metabolic process
TRINITY_DN2772_c2_g1	ATCG00330	RPS14	GO:0044260	Biological process	cellular macromolecule metabolic process
TRINITY_DN2772_c2_g1	ATCG00330	RPS14	GO:0010467	Biological process	gene expression
TRINITY_DN2772_c2_g1	ATCG00330	RPS14	GO:0019538	Biological process	protein metabolic process
TRINITY_DN2772_c2_g1	ATCG00330	RPS14	GO:0044267	Biological process	cellular protein metabolic process
TRINITY_DN2772_c2_g1	ATCG00330	RPS14	GO:0044271	Biological process	cellular nitrogen compound biosynthetic process
TRINITY_DN2772_c2_g1	ATCG00330	RPS14	GO:0034645	Biological process	cellular macromolecule biosynthetic process
TRINITY_DN2772_c2_g1	ATCG00330	RPS14	GO:0009059	Biological process	macromolecule biosynthetic process
TRINITY_DN2772_c2_g1	ATCG00330	RPS14	GO:0043603	Biological process	cellular amide metabolic process
TRINITY_DN2772_c2_g1	ATCG00330	RPS14	GO:0006518	Biological process	peptide metabolic process
TRINITY_DN2772_c2_g1	ATCG00330	RPS14	GO:0043043	Biological process	peptide biosynthetic process
TRINITY_DN2772_c2_g1	ATCG00330	RPS14	GO:0043604	Biological process	amide biosynthetic process
TRINITY_DN2772_c2_g1	ATCG00330	RPS14	GO:0006412	Biological process	translation
TRINITY_DN2772_c2_g1	ATCG00330	RPS14	GO:0003735	Molecular function	structural constituent of ribosome
TRINITY_DN2772_c2_g1	ATCG00330	RPS14	GO:0005198	Molecular function	structural molecule activity
TRINITY_DN2772_c2_g1	ATCG00340	PSAB	GO:0008152	Biological process	metabolic process
TRINITY_DN2772_c2_g1	ATCG00340	PSAB	GO:0044237	Biological process	cellular metabolic process
TRINITY_DN2772_c2_g1	ATCG00340	PSAB	GO:0009987	Biological process	cellular process
TRINITY_DN2772_c2_g1	ATCG00340	PSAB	GO:0009765	Biological process	photosynthesis, light harvesting
TRINITY_DN2772_c2_g1	ATCG00340	PSAB	GO:0019684	Biological process	photosynthesis, light reaction
TRINITY_DN2772_c2_g1	ATCG00340	PSAB	GO:0006091	Biological process	generation of precursor metabolites and energy
TRINITY_DN2772_c2_g1	ATCG00340	PSAB	GO:0009768	Biological process	photosynthesis, light harvesting in photosystem I
TRINITY_DN2772_c2_g1	ATCG00340	PSAB	GO:0016168	Molecular function	chlorophyll binding
TRINITY_DN2772_c2_g1	ATCG00340	PSAB	GO:0043168	Molecular function	anion binding
TRINITY_DN2772_c2_g1	ATCG00340	PSAB	GO:0043167	Molecular function	ion binding
TRINITY_DN2772_c2_g1	ATCG00340	PSAB	GO:0005488	Molecular function	binding
TRINITY_DN2772_c2_g1	ATCG00340	PSAB	GO:0046906	Molecular function	tetrapyrrole binding
TRINITY_DN2772_c2_g1	ATCG00340	PSAB	GO:1901363	Molecular function	heterocyclic compound binding
TRINITY_DN2772_c2_g1	ATCG00340	PSAB	GO:0097159	Molecular function	organic cyclic compound binding
TRINITY_DN2772_c2_g1	ATCG00340	PSAB	GO:0003676	Molecular function	nucleic acid binding
TRINITY_DN2772_c2_g1	ATCG00340	PSAB	GO:0003723	Molecular function	RNA binding
TRINITY_DN2772_c2_g1	ATCG00340	PSAB	GO:0003729	Molecular function	mRNA binding
TRINITY_DN2772_c2_g1	ATCG00350	PSAA	GO:0008152	Biological process	metabolic process
TRINITY_DN2772_c2_g1	ATCG00350	PSAA	GO:0044237	Biological process	cellular metabolic process
TRINITY_DN2772_c2_g1	ATCG00350	PSAA	GO:0009987	Biological process	cellular process
TRINITY_DN2772_c2_g1	ATCG00350	PSAA	GO:0016168	Molecular function	chlorophyll binding
TRINITY_DN2772_c2_g1	ATCG00350	PSAA	GO:0043168	Molecular function	anion binding
TRINITY_DN2772_c2_g1	ATCG00350	PSAA	GO:0043167	Molecular function	ion binding
TRINITY_DN2772_c2_g1	ATCG00350	PSAA	GO:0005488	Molecular function	binding
TRINITY_DN2772_c2_g1	ATCG00350	PSAA	GO:0046906	Molecular function	tetrapyrrole binding
TRINITY_DN2772_c2_g1	ATCG00350	PSAA	GO:1901363	Molecular function	heterocyclic compound binding
TRINITY_DN2772_c2_g1	ATCG00350	PSAA	GO:0097159	Molecular function	organic cyclic compound binding
TRINITY_DN2772_c2_g1	ATCG00350	PSAA	GO:0003676	Molecular function	nucleic acid binding
TRINITY_DN2772_c2_g1	ATCG00350	PSAA	GO:0003723	Molecular function	RNA binding
TRINITY_DN2772_c2_g1	ATCG00350	PSAA	GO:0003729	Molecular function	mRNA binding
TRINITY_DN2772_c2_g1	ATCG00580	PSBE	GO:0008152	Biological process	metabolic process
TRINITY_DN2772_c2_g1	ATCG00580	PSBE	GO:0044237	Biological process	cellular metabolic process
TRINITY_DN2772_c2_g1	ATCG00580	PSBE	GO:0009987	Biological process	cellular process
TRINITY_DN2772_c2_g1	ATCG00580	PSBE	GO:0009765	Biological process	photosynthesis, light harvesting
TRINITY_DN2772_c2_g1	ATCG00580	PSBE	GO:0019684	Biological process	photosynthesis, light reaction
TRINITY_DN2772_c2_g1	ATCG00580	PSBE	GO:0006091	Biological process	generation of precursor metabolites and energy
TRINITY_DN2772_c2_g1	ATCG00580	PSBE	GO:0009767	Biological process	photosynthetic electron transport chain
TRINITY_DN2772_c2_g1	ATCG00580	PSBE	GO:0022900	Biological process	electron transport chain
TRINITY_DN2772_c2_g1	ATCG00580	PSBE	GO:0055114	Biological process	oxidation-reduction process
TRINITY_DN2772_c2_g1	ATCG00580	PSBE	GO:0003824	Molecular function	catalytic activity
TRINITY_DN2772_c2_g1	ATCG00580	PSBE	GO:0005488	Molecular function	binding
TRINITY_DN2772_c2_g1	ATCG00580	PSBE	GO:0046906	Molecular function	tetrapyrrole binding
TRINITY_DN2772_c2_g1	ATCG00580	PSBE	GO:1901363	Molecular function	heterocyclic compound binding
TRINITY_DN2772_c2_g1	ATCG00580	PSBE	GO:0097159	Molecular function	organic cyclic compound binding
TRINITY_DN2772_c2_g1	ATCG00580	PSBE	GO:0009055	Molecular function	electron transfer activity
TRINITY_DN2772_c2_g1	ATCG00580	PSBE	GO:0016491	Molecular function	oxidoreductase activity
TRINITY_DN2772_c2_g1	ATCG00580	PSBE	GO:0020037	Molecular function	heme binding
TRINITY_DN31831_c0_g4	AT4G18550	DSEL	GO:0046462	Biological process	monoacylglycerol metabolic process
TRINITY_DN31831_c0_g4	AT4G18550	DSEL	GO:0006639	Biological process	acylglycerol metabolic process
TRINITY_DN31831_c0_g4	AT4G18550	DSEL	GO:0006638	Biological process	neutral lipid metabolic process
TRINITY_DN31831_c0_g4	AT4G18550	DSEL	GO:0044255	Biological process	cellular lipid metabolic process
TRINITY_DN31831_c0_g4	AT4G18550	DSEL	GO:0006629	Biological process	lipid metabolic process
TRINITY_DN31831_c0_g4	AT4G18550	DSEL	GO:0044238	Biological process	primary metabolic process
TRINITY_DN31831_c0_g4	AT4G18550	DSEL	GO:0008152	Biological process	metabolic process
TRINITY_DN31831_c0_g4	AT4G18550	DSEL	GO:0071704	Biological process	organic substance metabolic process
TRINITY_DN31831_c0_g4	AT4G18550	DSEL	GO:0044237	Biological process	cellular metabolic process
TRINITY_DN31831_c0_g4	AT4G18550	DSEL	GO:0009987	Biological process	cellular process
TRINITY_DN31831_c0_g4	AT4G18550	DSEL	GO:0046486	Biological process	glycerolipid metabolic process
TRINITY_DN31831_c0_g4	AT4G18550	DSEL	GO:0046464	Biological process	acylglycerol catabolic process
TRINITY_DN31831_c0_g4	AT4G18550	DSEL	GO:0046461	Biological process	neutral lipid catabolic process
TRINITY_DN31831_c0_g4	AT4G18550	DSEL	GO:0044242	Biological process	cellular lipid catabolic process
TRINITY_DN31831_c0_g4	AT4G18550	DSEL	GO:0044248	Biological process	cellular catabolic process
TRINITY_DN31831_c0_g4	AT4G18550	DSEL	GO:0009056	Biological process	catabolic process
TRINITY_DN31831_c0_g4	AT4G18550	DSEL	GO:0016042	Biological process	lipid catabolic process
TRINITY_DN31831_c0_g4	AT4G18550	DSEL	GO:1901575	Biological process	organic substance catabolic process
TRINITY_DN31831_c0_g4	AT4G18550	DSEL	GO:0046503	Biological process	glycerolipid catabolic process
TRINITY_DN31831_c0_g4	AT4G18550	DSEL	GO:0048519	Biological process	negative regulation of biological process
TRINITY_DN31831_c0_g4	AT4G18550	DSEL	GO:0050789	Biological process	regulation of biological process
TRINITY_DN31831_c0_g4	AT4G18550	DSEL	GO:0065007	Biological process	biological regulation
TRINITY_DN31831_c0_g4	AT4G18550	DSEL	GO:0046339	Biological process	diacylglycerol metabolic process
TRINITY_DN31831_c0_g4	AT4G18550	DSEL	GO:0048580	Biological process	regulation of post-embryonic development
TRINITY_DN31831_c0_g4	AT4G18550	DSEL	GO:2000026	Biological process	regulation of multicellular organismal development
TRINITY_DN31831_c0_g4	AT4G18550	DSEL	GO:0051239	Biological process	regulation of multicellular organismal process
TRINITY_DN31831_c0_g4	AT4G18550	DSEL	GO:0050793	Biological process	regulation of developmental process
TRINITY_DN31831_c0_g4	AT4G18550	DSEL	GO:0048581	Biological process	negative regulation of post-embryonic development
TRINITY_DN31831_c0_g4	AT4G18550	DSEL	GO:0051093	Biological process	negative regulation of developmental process
TRINITY_DN31831_c0_g4	AT4G18550	DSEL	GO:0051241	Biological process	negative regulation of multicellular organismal process
TRINITY_DN31831_c0_g4	AT4G18550	DSEL	GO:0010029	Biological process	regulation of seed germination
TRINITY_DN31831_c0_g4	AT4G18550	DSEL	GO:1900140	Biological process	regulation of seedling development
TRINITY_DN31831_c0_g4	AT4G18550	DSEL	GO:0051179	Biological process	localization
TRINITY_DN31831_c0_g4	AT4G18550	DSEL	GO:0033036	Biological process	macromolecule localization
TRINITY_DN31831_c0_g4	AT4G18550	DSEL	GO:0065008	Biological process	regulation of biological quality
TRINITY_DN31831_c0_g4	AT4G18550	DSEL	GO:0051235	Biological process	maintenance of location
TRINITY_DN31831_c0_g4	AT4G18550	DSEL	GO:0010876	Biological process	lipid localization
TRINITY_DN31831_c0_g4	AT4G18550	DSEL	GO:0003824	Molecular function	catalytic activity
TRINITY_DN31831_c0_g4	AT4G18550	DSEL	GO:0008970	Molecular function	phospholipase A1 activity
TRINITY_DN31831_c0_g4	AT4G18550	DSEL	GO:0052689	Molecular function	carboxylic ester hydrolase activity
TRINITY_DN31831_c0_g4	AT4G18550	DSEL	GO:0016788	Molecular function	hydrolase activity, acting on ester bonds
TRINITY_DN31831_c0_g4	AT4G18550	DSEL	GO:0016787	Molecular function	hydrolase activity
TRINITY_DN31831_c0_g4	AT4G18550	DSEL	GO:0004620	Molecular function	phospholipase activity
TRINITY_DN31831_c0_g4	AT4G18550	DSEL	GO:0016298	Molecular function	lipase activity
TRINITY_DN31831_c0_g4	AT4G18550	DSEL	GO:0047372	Molecular function	acylglycerol lipase activity
TRINITY_DN3331_c0_g1	AT2G39350	ABCG1	GO:0009987	Biological process	cellular process
TRINITY_DN3331_c0_g1	AT2G39350	ABCG1	GO:0007275	Biological process	multicellular organism development
TRINITY_DN3331_c0_g1	AT2G39350	ABCG1	GO:0032501	Biological process	multicellular organismal process
TRINITY_DN3331_c0_g1	AT2G39350	ABCG1	GO:0048856	Biological process	anatomical structure development
TRINITY_DN3331_c0_g1	AT2G39350	ABCG1	GO:0032502	Biological process	developmental process
TRINITY_DN3331_c0_g1	AT2G39350	ABCG1	GO:0050896	Biological process	response to stimulus
TRINITY_DN3331_c0_g1	AT2G39350	ABCG1	GO:0009605	Biological process	response to external stimulus
TRINITY_DN3331_c0_g1	AT2G39350	ABCG1	GO:0009555	Biological process	pollen development
TRINITY_DN3331_c0_g1	AT2G39350	ABCG1	GO:0048229	Biological process	gametophyte development
TRINITY_DN3331_c0_g1	AT2G39350	ABCG1	GO:0048869	Biological process	cellular developmental process
TRINITY_DN3331_c0_g1	AT2G39350	ABCG1	GO:0051707	Biological process	response to other organism
TRINITY_DN3331_c0_g1	AT2G39350	ABCG1	GO:0044419	Biological process	interspecies interaction between organisms
TRINITY_DN3331_c0_g1	AT2G39350	ABCG1	GO:0043207	Biological process	response to external biotic stimulus
TRINITY_DN3331_c0_g1	AT2G39350	ABCG1	GO:0009607	Biological process	response to biotic stimulus
TRINITY_DN3331_c0_g1	AT2G39350	ABCG1	GO:0044085	Biological process	cellular component biogenesis
TRINITY_DN3331_c0_g1	AT2G39350	ABCG1	GO:0071840	Biological process	cellular component organization or biogenesis
TRINITY_DN3331_c0_g1	AT2G39350	ABCG1	GO:0016043	Biological process	cellular component organization
TRINITY_DN3331_c0_g1	AT2G39350	ABCG1	GO:0022607	Biological process	cellular component assembly
TRINITY_DN3331_c0_g1	AT2G39350	ABCG1	GO:0009653	Biological process	anatomical structure morphogenesis
TRINITY_DN3331_c0_g1	AT2G39350	ABCG1	GO:0048646	Biological process	anatomical structure formation involved in morphogenesis
TRINITY_DN3331_c0_g1	AT2G39350	ABCG1	GO:0045229	Biological process	external encapsulating structure organization
TRINITY_DN3331_c0_g1	AT2G39350	ABCG1	GO:0010927	Biological process	cellular component assembly involved in morphogenesis
TRINITY_DN3331_c0_g1	AT2G39350	ABCG1	GO:0032989	Biological process	cellular component morphogenesis
TRINITY_DN3331_c0_g1	AT2G39350	ABCG1	GO:0003824	Molecular function	catalytic activity
TRINITY_DN3331_c0_g1	AT2G39350	ABCG1	GO:0016787	Molecular function	hydrolase activity
TRINITY_DN3331_c0_g1	AT2G39350	ABCG1	GO:0022857	Molecular function	transmembrane transporter activity
TRINITY_DN3331_c0_g1	AT2G39350	ABCG1	GO:0005215	Molecular function	transporter activity
TRINITY_DN3331_c0_g1	AT2G39350	ABCG1	GO:0022804	Molecular function	active transmembrane transporter activity
TRINITY_DN3331_c0_g1	AT2G39350	ABCG1	GO:0042626	Molecular function	ATPase-coupled transmembrane transporter activity
TRINITY_DN3331_c0_g1	AT2G39350	ABCG1	GO:0015399	Molecular function	primary active transmembrane transporter activity
TRINITY_DN3331_c0_g1	AT2G39350	ABCG1	GO:0016462	Molecular function	pyrophosphatase activity
TRINITY_DN3331_c0_g1	AT2G39350	ABCG1	GO:0016818	Molecular function	hydrolase activity, acting on acid anhydrides, in phosphorus-containing anhydrides
TRINITY_DN3331_c0_g1	AT2G39350	ABCG1	GO:0016817	Molecular function	hydrolase activity, acting on acid anhydrides
TRINITY_DN3331_c0_g1	AT2G39350	ABCG1	GO:0016887	Molecular function	ATPase activity
TRINITY_DN3331_c0_g1	AT2G39350	ABCG1	GO:0017111	Molecular function	nucleoside-triphosphatase activity
TRINITY_DN3331_c0_g1	AT3G55090	ABCG16	GO:0009987	Biological process	cellular process
TRINITY_DN3331_c0_g1	AT3G55090	ABCG16	GO:0007275	Biological process	multicellular organism development
TRINITY_DN3331_c0_g1	AT3G55090	ABCG16	GO:0032501	Biological process	multicellular organismal process
TRINITY_DN3331_c0_g1	AT3G55090	ABCG16	GO:0048856	Biological process	anatomical structure development
TRINITY_DN3331_c0_g1	AT3G55090	ABCG16	GO:0032502	Biological process	developmental process
TRINITY_DN3331_c0_g1	AT3G55090	ABCG16	GO:0009555	Biological process	pollen development
TRINITY_DN3331_c0_g1	AT3G55090	ABCG16	GO:0048229	Biological process	gametophyte development
TRINITY_DN3331_c0_g1	AT3G55090	ABCG16	GO:0048869	Biological process	cellular developmental process
TRINITY_DN3331_c0_g1	AT3G55090	ABCG16	GO:0044085	Biological process	cellular component biogenesis
TRINITY_DN3331_c0_g1	AT3G55090	ABCG16	GO:0071840	Biological process	cellular component organization or biogenesis
TRINITY_DN3331_c0_g1	AT3G55090	ABCG16	GO:0016043	Biological process	cellular component organization
TRINITY_DN3331_c0_g1	AT3G55090	ABCG16	GO:0022607	Biological process	cellular component assembly
TRINITY_DN3331_c0_g1	AT3G55090	ABCG16	GO:0009653	Biological process	anatomical structure morphogenesis
TRINITY_DN3331_c0_g1	AT3G55090	ABCG16	GO:0048646	Biological process	anatomical structure formation involved in morphogenesis
TRINITY_DN3331_c0_g1	AT3G55090	ABCG16	GO:0045229	Biological process	external encapsulating structure organization
TRINITY_DN3331_c0_g1	AT3G55090	ABCG16	GO:0010927	Biological process	cellular component assembly involved in morphogenesis
TRINITY_DN3331_c0_g1	AT3G55090	ABCG16	GO:0032989	Biological process	cellular component morphogenesis
TRINITY_DN3331_c0_g1	AT3G55090	ABCG16	GO:0003824	Molecular function	catalytic activity
TRINITY_DN3331_c0_g1	AT3G55090	ABCG16	GO:0016787	Molecular function	hydrolase activity
TRINITY_DN3331_c0_g1	AT3G55090	ABCG16	GO:0022857	Molecular function	transmembrane transporter activity
TRINITY_DN3331_c0_g1	AT3G55090	ABCG16	GO:0005215	Molecular function	transporter activity
TRINITY_DN3331_c0_g1	AT3G55090	ABCG16	GO:0022804	Molecular function	active transmembrane transporter activity
TRINITY_DN3331_c0_g1	AT3G55090	ABCG16	GO:0042626	Molecular function	ATPase-coupled transmembrane transporter activity
TRINITY_DN3331_c0_g1	AT3G55090	ABCG16	GO:0015399	Molecular function	primary active transmembrane transporter activity
TRINITY_DN3331_c0_g1	AT3G55090	ABCG16	GO:0016462	Molecular function	pyrophosphatase activity
TRINITY_DN3331_c0_g1	AT3G55090	ABCG16	GO:0016818	Molecular function	hydrolase activity, acting on acid anhydrides, in phosphorus-containing anhydrides
TRINITY_DN3331_c0_g1	AT3G55090	ABCG16	GO:0016817	Molecular function	hydrolase activity, acting on acid anhydrides
TRINITY_DN3331_c0_g1	AT3G55090	ABCG16	GO:0016887	Molecular function	ATPase activity
TRINITY_DN3331_c0_g1	AT3G55090	ABCG16	GO:0017111	Molecular function	nucleoside-triphosphatase activity
TRINITY_DN3331_c0_g1	AT5G13580	ABCG6	GO:0008152	Biological process	metabolic process
TRINITY_DN3331_c0_g1	AT5G13580	ABCG6	GO:0071704	Biological process	organic substance metabolic process
TRINITY_DN3331_c0_g1	AT5G13580	ABCG6	GO:0044237	Biological process	cellular metabolic process
TRINITY_DN3331_c0_g1	AT5G13580	ABCG6	GO:0009987	Biological process	cellular process
TRINITY_DN3331_c0_g1	AT5G13580	ABCG6	GO:1901576	Biological process	organic substance biosynthetic process
TRINITY_DN3331_c0_g1	AT5G13580	ABCG6	GO:0009058	Biological process	biosynthetic process
TRINITY_DN3331_c0_g1	AT5G13580	ABCG6	GO:0044249	Biological process	cellular biosynthetic process
TRINITY_DN3331_c0_g1	AT5G13580	ABCG6	GO:0050896	Biological process	response to stimulus
TRINITY_DN3331_c0_g1	AT5G13580	ABCG6	GO:0009699	Biological process	phenylpropanoid biosynthetic process
TRINITY_DN3331_c0_g1	AT5G13580	ABCG6	GO:0044550	Biological process	secondary metabolite biosynthetic process
TRINITY_DN3331_c0_g1	AT5G13580	ABCG6	GO:0019748	Biological process	secondary metabolic process
TRINITY_DN3331_c0_g1	AT5G13580	ABCG6	GO:0009698	Biological process	phenylpropanoid metabolic process
TRINITY_DN3331_c0_g1	AT5G13580	ABCG6	GO:0006725	Biological process	cellular aromatic compound metabolic process
TRINITY_DN3331_c0_g1	AT5G13580	ABCG6	GO:1901360	Biological process	organic cyclic compound metabolic process
TRINITY_DN3331_c0_g1	AT5G13580	ABCG6	GO:0019438	Biological process	aromatic compound biosynthetic process
TRINITY_DN3331_c0_g1	AT5G13580	ABCG6	GO:1901362	Biological process	organic cyclic compound biosynthetic process
TRINITY_DN3331_c0_g1	AT5G13580	ABCG6	GO:0009605	Biological process	response to external stimulus
TRINITY_DN3331_c0_g1	AT5G13580	ABCG6	GO:0051707	Biological process	response to other organism
TRINITY_DN3331_c0_g1	AT5G13580	ABCG6	GO:0044419	Biological process	interspecies interaction between organisms
TRINITY_DN3331_c0_g1	AT5G13580	ABCG6	GO:0043207	Biological process	response to external biotic stimulus
TRINITY_DN3331_c0_g1	AT5G13580	ABCG6	GO:0009607	Biological process	response to biotic stimulus
TRINITY_DN3331_c0_g1	AT5G13580	ABCG6	GO:0006810	Biological process	transport
TRINITY_DN3331_c0_g1	AT5G13580	ABCG6	GO:0051234	Biological process	establishment of localization
TRINITY_DN3331_c0_g1	AT5G13580	ABCG6	GO:0051179	Biological process	localization
TRINITY_DN3331_c0_g1	AT5G13580	ABCG6	GO:0071702	Biological process	organic substance transport
TRINITY_DN3331_c0_g1	AT5G13580	ABCG6	GO:0055085	Biological process	transmembrane transport
TRINITY_DN3331_c0_g1	AT5G13580	ABCG6	GO:0015849	Biological process	organic acid transport
TRINITY_DN3331_c0_g1	AT5G13580	ABCG6	GO:0003824	Molecular function	catalytic activity
TRINITY_DN3331_c0_g1	AT5G13580	ABCG6	GO:0016787	Molecular function	hydrolase activity
TRINITY_DN3331_c0_g1	AT5G13580	ABCG6	GO:0022857	Molecular function	transmembrane transporter activity
TRINITY_DN3331_c0_g1	AT5G13580	ABCG6	GO:0005215	Molecular function	transporter activity
TRINITY_DN3331_c0_g1	AT5G13580	ABCG6	GO:0022804	Molecular function	active transmembrane transporter activity
TRINITY_DN3331_c0_g1	AT5G13580	ABCG6	GO:0042626	Molecular function	ATPase-coupled transmembrane transporter activity
TRINITY_DN3331_c0_g1	AT5G13580	ABCG6	GO:0015399	Molecular function	primary active transmembrane transporter activity
TRINITY_DN3331_c0_g1	AT5G13580	ABCG6	GO:0016462	Molecular function	pyrophosphatase activity
TRINITY_DN3331_c0_g1	AT5G13580	ABCG6	GO:0016818	Molecular function	hydrolase activity, acting on acid anhydrides, in phosphorus-containing anhydrides
TRINITY_DN3331_c0_g1	AT5G13580	ABCG6	GO:0016817	Molecular function	hydrolase activity, acting on acid anhydrides
TRINITY_DN3331_c0_g1	AT5G13580	ABCG6	GO:0016887	Molecular function	ATPase activity
TRINITY_DN3331_c0_g1	AT5G13580	ABCG6	GO:0017111	Molecular function	nucleoside-triphosphatase activity
TRINITY_DN34219_c1_g1	AT5G37600	GSR 1	GO:0010150	Biological process	leaf senescence
TRINITY_DN34219_c1_g1	AT1G48470	GLN1;5	GO:0044238	Biological process	primary metabolic process
TRINITY_DN34219_c1_g1	AT1G48470	GLN1;5	GO:0008152	Biological process	metabolic process
TRINITY_DN34219_c1_g1	AT1G48470	GLN1;5	GO:0071704	Biological process	organic substance metabolic process
TRINITY_DN34219_c1_g1	AT1G48470	GLN1;5	GO:0044237	Biological process	cellular metabolic process
TRINITY_DN34219_c1_g1	AT1G48470	GLN1;5	GO:0009987	Biological process	cellular process
TRINITY_DN34219_c1_g1	AT1G48470	GLN1;5	GO:0006542	Biological process	glutamine biosynthetic process
TRINITY_DN34219_c1_g1	AT1G48470	GLN1;5	GO:0006541	Biological process	glutamine metabolic process
TRINITY_DN34219_c1_g1	AT1G48470	GLN1;5	GO:0009064	Biological process	glutamine family amino acid metabolic process
TRINITY_DN34219_c1_g1	AT1G48470	GLN1;5	GO:1901605	Biological process	alpha-amino acid metabolic process
TRINITY_DN34219_c1_g1	AT1G48470	GLN1;5	GO:0006520	Biological process	cellular amino acid metabolic process
TRINITY_DN34219_c1_g1	AT1G48470	GLN1;5	GO:0019752	Biological process	carboxylic acid metabolic process
TRINITY_DN34219_c1_g1	AT1G48470	GLN1;5	GO:0043436	Biological process	oxoacid metabolic process
TRINITY_DN34219_c1_g1	AT1G48470	GLN1;5	GO:0006082	Biological process	organic acid metabolic process
TRINITY_DN34219_c1_g1	AT1G48470	GLN1;5	GO:0044281	Biological process	small molecule metabolic process
TRINITY_DN34219_c1_g1	AT1G48470	GLN1;5	GO:1901564	Biological process	organonitrogen compound metabolic process
TRINITY_DN34219_c1_g1	AT1G48470	GLN1;5	GO:0006807	Biological process	nitrogen compound metabolic process
TRINITY_DN34219_c1_g1	AT1G48470	GLN1;5	GO:0009084	Biological process	glutamine family amino acid biosynthetic process
TRINITY_DN34219_c1_g1	AT1G48470	GLN1;5	GO:1901607	Biological process	alpha-amino acid biosynthetic process
TRINITY_DN34219_c1_g1	AT1G48470	GLN1;5	GO:0008652	Biological process	cellular amino acid biosynthetic process
TRINITY_DN34219_c1_g1	AT1G48470	GLN1;5	GO:1901566	Biological process	organonitrogen compound biosynthetic process
TRINITY_DN34219_c1_g1	AT1G48470	GLN1;5	GO:1901576	Biological process	organic substance biosynthetic process
TRINITY_DN34219_c1_g1	AT1G48470	GLN1;5	GO:0009058	Biological process	biosynthetic process
TRINITY_DN34219_c1_g1	AT1G48470	GLN1;5	GO:0046394	Biological process	carboxylic acid biosynthetic process
TRINITY_DN34219_c1_g1	AT1G48470	GLN1;5	GO:0016053	Biological process	organic acid biosynthetic process
TRINITY_DN34219_c1_g1	AT1G48470	GLN1;5	GO:0044249	Biological process	cellular biosynthetic process
TRINITY_DN34219_c1_g1	AT1G48470	GLN1;5	GO:0044283	Biological process	small molecule biosynthetic process
TRINITY_DN34219_c1_g1	AT1G48470	GLN1;5	GO:0004356	Molecular function	glutamate-ammonia ligase activity
TRINITY_DN34219_c1_g1	AT1G48470	GLN1;5	GO:0016211	Molecular function	ammonia ligase activity
TRINITY_DN34219_c1_g1	AT1G48470	GLN1;5	GO:0016880	Molecular function	acid-ammonia (or amide) ligase activity
TRINITY_DN34219_c1_g1	AT1G48470	GLN1;5	GO:0016879	Molecular function	ligase activity, forming carbon-nitrogen bonds
TRINITY_DN34219_c1_g1	AT1G48470	GLN1;5	GO:0016874	Molecular function	ligase activity
TRINITY_DN34219_c1_g1	AT1G48470	GLN1;5	GO:0003824	Molecular function	catalytic activity
TRINITY_DN34219_c1_g1	AT1G66200	GSR2	GO:0044238	Biological process	primary metabolic process
TRINITY_DN34219_c1_g1	AT1G66200	GSR2	GO:0008152	Biological process	metabolic process
TRINITY_DN34219_c1_g1	AT1G66200	GSR2	GO:0071704	Biological process	organic substance metabolic process
TRINITY_DN34219_c1_g1	AT1G66200	GSR2	GO:0044237	Biological process	cellular metabolic process
TRINITY_DN34219_c1_g1	AT1G66200	GSR2	GO:0009987	Biological process	cellular process
TRINITY_DN34219_c1_g1	AT1G66200	GSR2	GO:0006542	Biological process	glutamine biosynthetic process
TRINITY_DN34219_c1_g1	AT1G66200	GSR2	GO:0006541	Biological process	glutamine metabolic process
TRINITY_DN34219_c1_g1	AT1G66200	GSR2	GO:0009064	Biological process	glutamine family amino acid metabolic process
TRINITY_DN34219_c1_g1	AT1G66200	GSR2	GO:1901605	Biological process	alpha-amino acid metabolic process
TRINITY_DN34219_c1_g1	AT1G66200	GSR2	GO:0006520	Biological process	cellular amino acid metabolic process
TRINITY_DN34219_c1_g1	AT1G66200	GSR2	GO:0019752	Biological process	carboxylic acid metabolic process
TRINITY_DN34219_c1_g1	AT1G66200	GSR2	GO:0043436	Biological process	oxoacid metabolic process
TRINITY_DN34219_c1_g1	AT1G66200	GSR2	GO:0006082	Biological process	organic acid metabolic process
TRINITY_DN34219_c1_g1	AT1G66200	GSR2	GO:0044281	Biological process	small molecule metabolic process
TRINITY_DN34219_c1_g1	AT1G66200	GSR2	GO:1901564	Biological process	organonitrogen compound metabolic process
TRINITY_DN34219_c1_g1	AT1G66200	GSR2	GO:0006807	Biological process	nitrogen compound metabolic process
TRINITY_DN34219_c1_g1	AT1G66200	GSR2	GO:0009084	Biological process	glutamine family amino acid biosynthetic process
TRINITY_DN34219_c1_g1	AT1G66200	GSR2	GO:1901607	Biological process	alpha-amino acid biosynthetic process
TRINITY_DN34219_c1_g1	AT1G66200	GSR2	GO:0008652	Biological process	cellular amino acid biosynthetic process
TRINITY_DN34219_c1_g1	AT1G66200	GSR2	GO:1901566	Biological process	organonitrogen compound biosynthetic process
TRINITY_DN34219_c1_g1	AT1G66200	GSR2	GO:1901576	Biological process	organic substance biosynthetic process
TRINITY_DN34219_c1_g1	AT1G66200	GSR2	GO:0009058	Biological process	biosynthetic process
TRINITY_DN34219_c1_g1	AT1G66200	GSR2	GO:0046394	Biological process	carboxylic acid biosynthetic process
TRINITY_DN34219_c1_g1	AT1G66200	GSR2	GO:0016053	Biological process	organic acid biosynthetic process
TRINITY_DN34219_c1_g1	AT1G66200	GSR2	GO:0044249	Biological process	cellular biosynthetic process
TRINITY_DN34219_c1_g1	AT1G66200	GSR2	GO:0044283	Biological process	small molecule biosynthetic process
TRINITY_DN34219_c1_g1	AT1G66200	GSR2	GO:0042128	Biological process	nitrate assimilation
TRINITY_DN34219_c1_g1	AT1G66200	GSR2	GO:0042126	Biological process	nitrate metabolic process
TRINITY_DN34219_c1_g1	AT1G66200	GSR2	GO:2001057	Biological process	reactive nitrogen species metabolic process
TRINITY_DN34219_c1_g1	AT1G66200	GSR2	GO:0071941	Biological process	nitrogen cycle metabolic process
TRINITY_DN34219_c1_g1	AT1G66200	GSR2	GO:0004356	Molecular function	glutamate-ammonia ligase activity
TRINITY_DN34219_c1_g1	AT1G66200	GSR2	GO:0016211	Molecular function	ammonia ligase activity
TRINITY_DN34219_c1_g1	AT1G66200	GSR2	GO:0016880	Molecular function	acid-ammonia (or amide) ligase activity
TRINITY_DN34219_c1_g1	AT1G66200	GSR2	GO:0016879	Molecular function	ligase activity, forming carbon-nitrogen bonds
TRINITY_DN34219_c1_g1	AT1G66200	GSR2	GO:0016874	Molecular function	ligase activity
TRINITY_DN34219_c1_g1	AT1G66200	GSR2	GO:0003824	Molecular function	catalytic activity
TRINITY_DN34219_c1_g1	AT1G66200	GSR2	GO:0043167	Molecular function	ion binding
TRINITY_DN34219_c1_g1	AT1G66200	GSR2	GO:0005488	Molecular function	binding
TRINITY_DN34219_c1_g1	AT1G66200	GSR2	GO:1901363	Molecular function	heterocyclic compound binding
TRINITY_DN34219_c1_g1	AT1G66200	GSR2	GO:0097159	Molecular function	organic cyclic compound binding
TRINITY_DN34219_c1_g1	AT1G66200	GSR2	GO:0005515	Molecular function	protein binding
TRINITY_DN34219_c1_g1	AT1G66200	GSR2	GO:0003676	Molecular function	nucleic acid binding
TRINITY_DN34219_c1_g1	AT1G66200	GSR2	GO:0003723	Molecular function	RNA binding
TRINITY_DN34219_c1_g1	AT1G66200	GSR2	GO:0046914	Molecular function	transition metal ion binding
TRINITY_DN34219_c1_g1	AT1G66200	GSR2	GO:0046872	Molecular function	metal ion binding
TRINITY_DN34219_c1_g1	AT1G66200	GSR2	GO:0043169	Molecular function	cation binding
TRINITY_DN34219_c1_g1	AT1G66200	GSR2	GO:0003729	Molecular function	mRNA binding
TRINITY_DN34219_c1_g1	AT1G66200	GSR2	GO:0005507	Molecular function	copper ion binding
TRINITY_DN34219_c1_g1	AT3G17820	GLN1.3	GO:0044238	Biological process	primary metabolic process
TRINITY_DN34219_c1_g1	AT3G17820	GLN1.3	GO:0008152	Biological process	metabolic process
TRINITY_DN34219_c1_g1	AT3G17820	GLN1.3	GO:0071704	Biological process	organic substance metabolic process
TRINITY_DN34219_c1_g1	AT3G17820	GLN1.3	GO:0044237	Biological process	cellular metabolic process
TRINITY_DN34219_c1_g1	AT3G17820	GLN1.3	GO:0009987	Biological process	cellular process
TRINITY_DN34219_c1_g1	AT3G17820	GLN1.3	GO:0006542	Biological process	glutamine biosynthetic process
TRINITY_DN34219_c1_g1	AT3G17820	GLN1.3	GO:0006541	Biological process	glutamine metabolic process
TRINITY_DN34219_c1_g1	AT3G17820	GLN1.3	GO:0009064	Biological process	glutamine family amino acid metabolic process
TRINITY_DN34219_c1_g1	AT3G17820	GLN1.3	GO:1901605	Biological process	alpha-amino acid metabolic process
TRINITY_DN34219_c1_g1	AT3G17820	GLN1.3	GO:0006520	Biological process	cellular amino acid metabolic process
TRINITY_DN34219_c1_g1	AT3G17820	GLN1.3	GO:0019752	Biological process	carboxylic acid metabolic process
TRINITY_DN34219_c1_g1	AT3G17820	GLN1.3	GO:0043436	Biological process	oxoacid metabolic process
TRINITY_DN34219_c1_g1	AT3G17820	GLN1.3	GO:0006082	Biological process	organic acid metabolic process
TRINITY_DN34219_c1_g1	AT3G17820	GLN1.3	GO:0044281	Biological process	small molecule metabolic process
TRINITY_DN34219_c1_g1	AT3G17820	GLN1.3	GO:1901564	Biological process	organonitrogen compound metabolic process
TRINITY_DN34219_c1_g1	AT3G17820	GLN1.3	GO:0006807	Biological process	nitrogen compound metabolic process
TRINITY_DN34219_c1_g1	AT3G17820	GLN1.3	GO:0009084	Biological process	glutamine family amino acid biosynthetic process
TRINITY_DN34219_c1_g1	AT3G17820	GLN1.3	GO:1901607	Biological process	alpha-amino acid biosynthetic process
TRINITY_DN34219_c1_g1	AT3G17820	GLN1.3	GO:0008652	Biological process	cellular amino acid biosynthetic process
TRINITY_DN34219_c1_g1	AT3G17820	GLN1.3	GO:1901566	Biological process	organonitrogen compound biosynthetic process
TRINITY_DN34219_c1_g1	AT3G17820	GLN1.3	GO:1901576	Biological process	organic substance biosynthetic process
TRINITY_DN34219_c1_g1	AT3G17820	GLN1.3	GO:0009058	Biological process	biosynthetic process
TRINITY_DN34219_c1_g1	AT3G17820	GLN1.3	GO:0046394	Biological process	carboxylic acid biosynthetic process
TRINITY_DN34219_c1_g1	AT3G17820	GLN1.3	GO:0016053	Biological process	organic acid biosynthetic process
TRINITY_DN34219_c1_g1	AT3G17820	GLN1.3	GO:0044249	Biological process	cellular biosynthetic process
TRINITY_DN34219_c1_g1	AT3G17820	GLN1.3	GO:0044283	Biological process	small molecule biosynthetic process
TRINITY_DN34219_c1_g1	AT3G17820	GLN1.3	GO:0042128	Biological process	nitrate assimilation
TRINITY_DN34219_c1_g1	AT3G17820	GLN1.3	GO:0042126	Biological process	nitrate metabolic process
TRINITY_DN34219_c1_g1	AT3G17820	GLN1.3	GO:2001057	Biological process	reactive nitrogen species metabolic process
TRINITY_DN34219_c1_g1	AT3G17820	GLN1.3	GO:0071941	Biological process	nitrogen cycle metabolic process
TRINITY_DN34219_c1_g1	AT3G17820	GLN1.3	GO:0050896	Biological process	response to stimulus
TRINITY_DN34219_c1_g1	AT3G17820	GLN1.3	GO:0042221	Biological process	response to chemical
TRINITY_DN34219_c1_g1	AT3G17820	GLN1.3	GO:0010035	Biological process	response to inorganic substance
TRINITY_DN34219_c1_g1	AT3G17820	GLN1.3	GO:0010038	Biological process	response to metal ion
TRINITY_DN34219_c1_g1	AT3G17820	GLN1.3	GO:0046686	Biological process	response to cadmium ion
TRINITY_DN34219_c1_g1	AT3G17820	GLN1.3	GO:0004356	Molecular function	glutamate-ammonia ligase activity
TRINITY_DN34219_c1_g1	AT3G17820	GLN1.3	GO:0016211	Molecular function	ammonia ligase activity
TRINITY_DN34219_c1_g1	AT3G17820	GLN1.3	GO:0016880	Molecular function	acid-ammonia (or amide) ligase activity
TRINITY_DN34219_c1_g1	AT3G17820	GLN1.3	GO:0016879	Molecular function	ligase activity, forming carbon-nitrogen bonds
TRINITY_DN34219_c1_g1	AT3G17820	GLN1.3	GO:0016874	Molecular function	ligase activity
TRINITY_DN34219_c1_g1	AT3G17820	GLN1.3	GO:0003824	Molecular function	catalytic activity
TRINITY_DN34219_c1_g1	AT3G17820	GLN1.3	GO:0043167	Molecular function	ion binding
TRINITY_DN34219_c1_g1	AT3G17820	GLN1.3	GO:0005488	Molecular function	binding
TRINITY_DN34219_c1_g1	AT3G17820	GLN1.3	GO:0046914	Molecular function	transition metal ion binding
TRINITY_DN34219_c1_g1	AT3G17820	GLN1.3	GO:0046872	Molecular function	metal ion binding
TRINITY_DN34219_c1_g1	AT3G17820	GLN1.3	GO:0043169	Molecular function	cation binding
TRINITY_DN34219_c1_g1	AT3G17820	GLN1.3	GO:0005507	Molecular function	copper ion binding
TRINITY_DN34219_c1_g1	AT5G16570	GLN1;4	GO:0044238	Biological process	primary metabolic process
TRINITY_DN34219_c1_g1	AT5G16570	GLN1;4	GO:0008152	Biological process	metabolic process
TRINITY_DN34219_c1_g1	AT5G16570	GLN1;4	GO:0071704	Biological process	organic substance metabolic process
TRINITY_DN34219_c1_g1	AT5G16570	GLN1;4	GO:0044237	Biological process	cellular metabolic process
TRINITY_DN34219_c1_g1	AT5G16570	GLN1;4	GO:0009987	Biological process	cellular process
TRINITY_DN34219_c1_g1	AT5G16570	GLN1;4	GO:0006542	Biological process	glutamine biosynthetic process
TRINITY_DN34219_c1_g1	AT5G16570	GLN1;4	GO:0006541	Biological process	glutamine metabolic process
TRINITY_DN34219_c1_g1	AT5G16570	GLN1;4	GO:0009064	Biological process	glutamine family amino acid metabolic process
TRINITY_DN34219_c1_g1	AT5G16570	GLN1;4	GO:1901605	Biological process	alpha-amino acid metabolic process
TRINITY_DN34219_c1_g1	AT5G16570	GLN1;4	GO:0006520	Biological process	cellular amino acid metabolic process
TRINITY_DN34219_c1_g1	AT5G16570	GLN1;4	GO:0019752	Biological process	carboxylic acid metabolic process
TRINITY_DN34219_c1_g1	AT5G16570	GLN1;4	GO:0043436	Biological process	oxoacid metabolic process
TRINITY_DN34219_c1_g1	AT5G16570	GLN1;4	GO:0006082	Biological process	organic acid metabolic process
TRINITY_DN34219_c1_g1	AT5G16570	GLN1;4	GO:0044281	Biological process	small molecule metabolic process
TRINITY_DN34219_c1_g1	AT5G16570	GLN1;4	GO:1901564	Biological process	organonitrogen compound metabolic process
TRINITY_DN34219_c1_g1	AT5G16570	GLN1;4	GO:0006807	Biological process	nitrogen compound metabolic process
TRINITY_DN34219_c1_g1	AT5G16570	GLN1;4	GO:0009084	Biological process	glutamine family amino acid biosynthetic process
TRINITY_DN34219_c1_g1	AT5G16570	GLN1;4	GO:1901607	Biological process	alpha-amino acid biosynthetic process
TRINITY_DN34219_c1_g1	AT5G16570	GLN1;4	GO:0008652	Biological process	cellular amino acid biosynthetic process
TRINITY_DN34219_c1_g1	AT5G16570	GLN1;4	GO:1901566	Biological process	organonitrogen compound biosynthetic process
TRINITY_DN34219_c1_g1	AT5G16570	GLN1;4	GO:1901576	Biological process	organic substance biosynthetic process
TRINITY_DN34219_c1_g1	AT5G16570	GLN1;4	GO:0009058	Biological process	biosynthetic process
TRINITY_DN34219_c1_g1	AT5G16570	GLN1;4	GO:0046394	Biological process	carboxylic acid biosynthetic process
TRINITY_DN34219_c1_g1	AT5G16570	GLN1;4	GO:0016053	Biological process	organic acid biosynthetic process
TRINITY_DN34219_c1_g1	AT5G16570	GLN1;4	GO:0044249	Biological process	cellular biosynthetic process
TRINITY_DN34219_c1_g1	AT5G16570	GLN1;4	GO:0044283	Biological process	small molecule biosynthetic process
TRINITY_DN34219_c1_g1	AT5G16570	GLN1;4	GO:0042128	Biological process	nitrate assimilation
TRINITY_DN34219_c1_g1	AT5G16570	GLN1;4	GO:0042126	Biological process	nitrate metabolic process
TRINITY_DN34219_c1_g1	AT5G16570	GLN1;4	GO:2001057	Biological process	reactive nitrogen species metabolic process
TRINITY_DN34219_c1_g1	AT5G16570	GLN1;4	GO:0071941	Biological process	nitrogen cycle metabolic process
TRINITY_DN34219_c1_g1	AT5G16570	GLN1;4	GO:0004356	Molecular function	glutamate-ammonia ligase activity
TRINITY_DN34219_c1_g1	AT5G16570	GLN1;4	GO:0016211	Molecular function	ammonia ligase activity
TRINITY_DN34219_c1_g1	AT5G16570	GLN1;4	GO:0016880	Molecular function	acid-ammonia (or amide) ligase activity
TRINITY_DN34219_c1_g1	AT5G16570	GLN1;4	GO:0016879	Molecular function	ligase activity, forming carbon-nitrogen bonds
TRINITY_DN34219_c1_g1	AT5G16570	GLN1;4	GO:0016874	Molecular function	ligase activity
TRINITY_DN34219_c1_g1	AT5G16570	GLN1;4	GO:0003824	Molecular function	catalytic activity
TRINITY_DN34219_c1_g1	AT5G16570	GLN1;4	GO:0005488	Molecular function	binding
TRINITY_DN34219_c1_g1	AT5G16570	GLN1;4	GO:0005515	Molecular function	protein binding
TRINITY_DN34219_c1_g1	AT5G35630	GS2	GO:0044238	Biological process	primary metabolic process
TRINITY_DN34219_c1_g1	AT5G35630	GS2	GO:0008152	Biological process	metabolic process
TRINITY_DN34219_c1_g1	AT5G35630	GS2	GO:0071704	Biological process	organic substance metabolic process
TRINITY_DN34219_c1_g1	AT5G35630	GS2	GO:0044237	Biological process	cellular metabolic process
TRINITY_DN34219_c1_g1	AT5G35630	GS2	GO:0009987	Biological process	cellular process
TRINITY_DN34219_c1_g1	AT5G35630	GS2	GO:0006542	Biological process	glutamine biosynthetic process
TRINITY_DN34219_c1_g1	AT5G35630	GS2	GO:0006541	Biological process	glutamine metabolic process
TRINITY_DN34219_c1_g1	AT5G35630	GS2	GO:0009064	Biological process	glutamine family amino acid metabolic process
TRINITY_DN34219_c1_g1	AT5G35630	GS2	GO:1901605	Biological process	alpha-amino acid metabolic process
TRINITY_DN34219_c1_g1	AT5G35630	GS2	GO:0006520	Biological process	cellular amino acid metabolic process
TRINITY_DN34219_c1_g1	AT5G35630	GS2	GO:0019752	Biological process	carboxylic acid metabolic process
TRINITY_DN34219_c1_g1	AT5G35630	GS2	GO:0043436	Biological process	oxoacid metabolic process
TRINITY_DN34219_c1_g1	AT5G35630	GS2	GO:0006082	Biological process	organic acid metabolic process
TRINITY_DN34219_c1_g1	AT5G35630	GS2	GO:0044281	Biological process	small molecule metabolic process
TRINITY_DN34219_c1_g1	AT5G35630	GS2	GO:1901564	Biological process	organonitrogen compound metabolic process
TRINITY_DN34219_c1_g1	AT5G35630	GS2	GO:0006807	Biological process	nitrogen compound metabolic process
TRINITY_DN34219_c1_g1	AT5G35630	GS2	GO:0009084	Biological process	glutamine family amino acid biosynthetic process
TRINITY_DN34219_c1_g1	AT5G35630	GS2	GO:1901607	Biological process	alpha-amino acid biosynthetic process
TRINITY_DN34219_c1_g1	AT5G35630	GS2	GO:0008652	Biological process	cellular amino acid biosynthetic process
TRINITY_DN34219_c1_g1	AT5G35630	GS2	GO:1901566	Biological process	organonitrogen compound biosynthetic process
TRINITY_DN34219_c1_g1	AT5G35630	GS2	GO:1901576	Biological process	organic substance biosynthetic process
TRINITY_DN34219_c1_g1	AT5G35630	GS2	GO:0009058	Biological process	biosynthetic process
TRINITY_DN34219_c1_g1	AT5G35630	GS2	GO:0046394	Biological process	carboxylic acid biosynthetic process
TRINITY_DN34219_c1_g1	AT5G35630	GS2	GO:0016053	Biological process	organic acid biosynthetic process
TRINITY_DN34219_c1_g1	AT5G35630	GS2	GO:0044249	Biological process	cellular biosynthetic process
TRINITY_DN34219_c1_g1	AT5G35630	GS2	GO:0044283	Biological process	small molecule biosynthetic process
TRINITY_DN34219_c1_g1	AT5G35630	GS2	GO:0032502	Biological process	developmental process
TRINITY_DN34219_c1_g1	AT5G35630	GS2	GO:0050896	Biological process	response to stimulus
TRINITY_DN34219_c1_g1	AT5G35630	GS2	GO:0042221	Biological process	response to chemical
TRINITY_DN34219_c1_g1	AT5G35630	GS2	GO:0010035	Biological process	response to inorganic substance
TRINITY_DN34219_c1_g1	AT5G35630	GS2	GO:0010038	Biological process	response to metal ion
TRINITY_DN34219_c1_g1	AT5G35630	GS2	GO:0019676	Biological process	ammonia assimilation cycle
TRINITY_DN34219_c1_g1	AT5G35630	GS2	GO:0006536	Biological process	glutamate metabolic process
TRINITY_DN34219_c1_g1	AT5G35630	GS2	GO:0043648	Biological process	dicarboxylic acid metabolic process
TRINITY_DN34219_c1_g1	AT5G35630	GS2	GO:0019740	Biological process	nitrogen utilization
TRINITY_DN34219_c1_g1	AT5G35630	GS2	GO:0007568	Biological process	aging
TRINITY_DN34219_c1_g1	AT5G35630	GS2	GO:0046686	Biological process	response to cadmium ion
TRINITY_DN34219_c1_g1	AT5G35630	GS2	GO:0004356	Molecular function	glutamate-ammonia ligase activity
TRINITY_DN34219_c1_g1	AT5G35630	GS2	GO:0016211	Molecular function	ammonia ligase activity
TRINITY_DN34219_c1_g1	AT5G35630	GS2	GO:0016880	Molecular function	acid-ammonia (or amide) ligase activity
TRINITY_DN34219_c1_g1	AT5G35630	GS2	GO:0016879	Molecular function	ligase activity, forming carbon-nitrogen bonds
TRINITY_DN34219_c1_g1	AT5G35630	GS2	GO:0016874	Molecular function	ligase activity
TRINITY_DN34219_c1_g1	AT5G35630	GS2	GO:0003824	Molecular function	catalytic activity
TRINITY_DN34219_c1_g1	AT5G35630	GS2	GO:0005488	Molecular function	binding
TRINITY_DN34219_c1_g1	AT5G35630	GS2	GO:1901363	Molecular function	heterocyclic compound binding
TRINITY_DN34219_c1_g1	AT5G35630	GS2	GO:0097159	Molecular function	organic cyclic compound binding
TRINITY_DN34219_c1_g1	AT5G35630	GS2	GO:0003676	Molecular function	nucleic acid binding
TRINITY_DN34219_c1_g1	AT5G35630	GS2	GO:0003723	Molecular function	RNA binding
TRINITY_DN34219_c1_g1	AT5G35630	GS2	GO:0003729	Molecular function	mRNA binding
TRINITY_DN34219_c1_g1	AT5G37600	GSR 1	GO:0044238	Biological process	primary metabolic process
TRINITY_DN34219_c1_g1	AT5G37600	GSR 1	GO:0008152	Biological process	metabolic process
TRINITY_DN34219_c1_g1	AT5G37600	GSR 1	GO:0071704	Biological process	organic substance metabolic process
TRINITY_DN34219_c1_g1	AT5G37600	GSR 1	GO:0044237	Biological process	cellular metabolic process
TRINITY_DN34219_c1_g1	AT5G37600	GSR 1	GO:0009987	Biological process	cellular process
TRINITY_DN34219_c1_g1	AT5G37600	GSR 1	GO:0006542	Biological process	glutamine biosynthetic process
TRINITY_DN34219_c1_g1	AT5G37600	GSR 1	GO:0006541	Biological process	glutamine metabolic process
TRINITY_DN34219_c1_g1	AT5G37600	GSR 1	GO:0009064	Biological process	glutamine family amino acid metabolic process
TRINITY_DN34219_c1_g1	AT5G37600	GSR 1	GO:1901605	Biological process	alpha-amino acid metabolic process
TRINITY_DN34219_c1_g1	AT5G37600	GSR 1	GO:0006520	Biological process	cellular amino acid metabolic process
TRINITY_DN34219_c1_g1	AT5G37600	GSR 1	GO:0019752	Biological process	carboxylic acid metabolic process
TRINITY_DN34219_c1_g1	AT5G37600	GSR 1	GO:0043436	Biological process	oxoacid metabolic process
TRINITY_DN34219_c1_g1	AT5G37600	GSR 1	GO:0006082	Biological process	organic acid metabolic process
TRINITY_DN34219_c1_g1	AT5G37600	GSR 1	GO:0044281	Biological process	small molecule metabolic process
TRINITY_DN34219_c1_g1	AT5G37600	GSR 1	GO:1901564	Biological process	organonitrogen compound metabolic process
TRINITY_DN34219_c1_g1	AT5G37600	GSR 1	GO:0006807	Biological process	nitrogen compound metabolic process
TRINITY_DN34219_c1_g1	AT5G37600	GSR 1	GO:0009084	Biological process	glutamine family amino acid biosynthetic process
TRINITY_DN34219_c1_g1	AT5G37600	GSR 1	GO:1901607	Biological process	alpha-amino acid biosynthetic process
TRINITY_DN34219_c1_g1	AT5G37600	GSR 1	GO:0008652	Biological process	cellular amino acid biosynthetic process
TRINITY_DN34219_c1_g1	AT5G37600	GSR 1	GO:1901566	Biological process	organonitrogen compound biosynthetic process
TRINITY_DN34219_c1_g1	AT5G37600	GSR 1	GO:1901576	Biological process	organic substance biosynthetic process
TRINITY_DN34219_c1_g1	AT5G37600	GSR 1	GO:0009058	Biological process	biosynthetic process
TRINITY_DN34219_c1_g1	AT5G37600	GSR 1	GO:0046394	Biological process	carboxylic acid biosynthetic process
TRINITY_DN34219_c1_g1	AT5G37600	GSR 1	GO:0016053	Biological process	organic acid biosynthetic process
TRINITY_DN34219_c1_g1	AT5G37600	GSR 1	GO:0044249	Biological process	cellular biosynthetic process
TRINITY_DN34219_c1_g1	AT5G37600	GSR 1	GO:0044283	Biological process	small molecule biosynthetic process
TRINITY_DN34219_c1_g1	AT5G37600	GSR 1	GO:0007275	Biological process	multicellular organism development
TRINITY_DN34219_c1_g1	AT5G37600	GSR 1	GO:0032501	Biological process	multicellular organismal process
TRINITY_DN34219_c1_g1	AT5G37600	GSR 1	GO:0048856	Biological process	anatomical structure development
TRINITY_DN34219_c1_g1	AT5G37600	GSR 1	GO:0032502	Biological process	developmental process
TRINITY_DN34219_c1_g1	AT5G37600	GSR 1	GO:0042128	Biological process	nitrate assimilation
TRINITY_DN34219_c1_g1	AT5G37600	GSR 1	GO:0042126	Biological process	nitrate metabolic process
TRINITY_DN34219_c1_g1	AT5G37600	GSR 1	GO:2001057	Biological process	reactive nitrogen species metabolic process
TRINITY_DN34219_c1_g1	AT5G37600	GSR 1	GO:0071941	Biological process	nitrogen cycle metabolic process
TRINITY_DN34219_c1_g1	AT5G37600	GSR 1	GO:0048827	Biological process	phyllome development
TRINITY_DN34219_c1_g1	AT5G37600	GSR 1	GO:0099402	Biological process	plant organ development
TRINITY_DN34219_c1_g1	AT5G37600	GSR 1	GO:0048731	Biological process	system development
TRINITY_DN34219_c1_g1	AT5G37600	GSR 1	GO:0048367	Biological process	shoot system development
TRINITY_DN34219_c1_g1	AT5G37600	GSR 1	GO:0090693	Biological process	plant organ senescence
TRINITY_DN34219_c1_g1	AT5G37600	GSR 1	GO:0007568	Biological process	aging
TRINITY_DN34219_c1_g1	AT5G37600	GSR 1	GO:0048366	Biological process	leaf development
TRINITY_DN34219_c1_g1	AT5G37600	GSR 1	GO:0004356	Molecular function	glutamate-ammonia ligase activity
TRINITY_DN34219_c1_g1	AT5G37600	GSR 1	GO:0016211	Molecular function	ammonia ligase activity
TRINITY_DN34219_c1_g1	AT5G37600	GSR 1	GO:0016880	Molecular function	acid-ammonia (or amide) ligase activity
TRINITY_DN34219_c1_g1	AT5G37600	GSR 1	GO:0016879	Molecular function	ligase activity, forming carbon-nitrogen bonds
TRINITY_DN34219_c1_g1	AT5G37600	GSR 1	GO:0016874	Molecular function	ligase activity
TRINITY_DN34219_c1_g1	AT5G37600	GSR 1	GO:0003824	Molecular function	catalytic activity
TRINITY_DN34219_c1_g1	AT5G37600	GSR 1	GO:0043167	Molecular function	ion binding
TRINITY_DN34219_c1_g1	AT5G37600	GSR 1	GO:0005488	Molecular function	binding
TRINITY_DN34219_c1_g1	AT5G37600	GSR 1	GO:0005515	Molecular function	protein binding
TRINITY_DN34219_c1_g1	AT5G37600	GSR 1	GO:0046914	Molecular function	transition metal ion binding
TRINITY_DN34219_c1_g1	AT5G37600	GSR 1	GO:0046872	Molecular function	metal ion binding
TRINITY_DN34219_c1_g1	AT5G37600	GSR 1	GO:0043169	Molecular function	cation binding
TRINITY_DN34219_c1_g1	AT5G37600	GSR 1	GO:0005507	Molecular function	copper ion binding
TRINITY_DN38674_c0_g1	AT4G30200	VEL1	GO:0010228	Biological process	vegetative to reproductive phase transition of meristem
TRINITY_DN38674_c0_g1	AT4G30200	VEL1	GO:0009409	Biological process	response to cold
TRINITY_DN38674_c0_g1	AT5G57380	VIN3	GO:0009409	Biological process	response to cold
TRINITY_DN38674_c0_g1	AT4G30200	VEL1	GO:0050789	Biological process	regulation of biological process
TRINITY_DN38674_c0_g1	AT4G30200	VEL1	GO:0065007	Biological process	biological regulation
TRINITY_DN38674_c0_g1	AT4G30200	VEL1	GO:0019222	Biological process	regulation of metabolic process
TRINITY_DN38674_c0_g1	AT4G30200	VEL1	GO:0031323	Biological process	regulation of cellular metabolic process
TRINITY_DN38674_c0_g1	AT4G30200	VEL1	GO:0050794	Biological process	regulation of cellular process
TRINITY_DN38674_c0_g1	AT4G30200	VEL1	GO:0007275	Biological process	multicellular organism development
TRINITY_DN38674_c0_g1	AT4G30200	VEL1	GO:0032501	Biological process	multicellular organismal process
TRINITY_DN38674_c0_g1	AT4G30200	VEL1	GO:0048856	Biological process	anatomical structure development
TRINITY_DN38674_c0_g1	AT4G30200	VEL1	GO:0032502	Biological process	developmental process
TRINITY_DN38674_c0_g1	AT4G30200	VEL1	GO:0080090	Biological process	regulation of primary metabolic process
TRINITY_DN38674_c0_g1	AT4G30200	VEL1	GO:0009893	Biological process	positive regulation of metabolic process
TRINITY_DN38674_c0_g1	AT4G30200	VEL1	GO:0048518	Biological process	positive regulation of biological process
TRINITY_DN38674_c0_g1	AT4G30200	VEL1	GO:0050896	Biological process	response to stimulus
TRINITY_DN38674_c0_g1	AT4G30200	VEL1	GO:0009628	Biological process	response to abiotic stimulus
TRINITY_DN38674_c0_g1	AT4G30200	VEL1	GO:0051574	Biological process	positive regulation of histone H3-K9 methylation
TRINITY_DN38674_c0_g1	AT4G30200	VEL1	GO:0051570	Biological process	regulation of histone H3-K9 methylation
TRINITY_DN38674_c0_g1	AT4G30200	VEL1	GO:0031060	Biological process	regulation of histone methylation
TRINITY_DN38674_c0_g1	AT4G30200	VEL1	GO:0031056	Biological process	regulation of histone modification
TRINITY_DN38674_c0_g1	AT4G30200	VEL1	GO:0031399	Biological process	regulation of protein modification process
TRINITY_DN38674_c0_g1	AT4G30200	VEL1	GO:0032268	Biological process	regulation of cellular protein metabolic process
TRINITY_DN38674_c0_g1	AT4G30200	VEL1	GO:0051246	Biological process	regulation of protein metabolic process
TRINITY_DN38674_c0_g1	AT4G30200	VEL1	GO:0060255	Biological process	regulation of macromolecule metabolic process
TRINITY_DN38674_c0_g1	AT4G30200	VEL1	GO:0051171	Biological process	regulation of nitrogen compound metabolic process
TRINITY_DN38674_c0_g1	AT4G30200	VEL1	GO:1902275	Biological process	regulation of chromatin organization
TRINITY_DN38674_c0_g1	AT4G30200	VEL1	GO:0051128	Biological process	regulation of cellular component organization
TRINITY_DN38674_c0_g1	AT4G30200	VEL1	GO:0031062	Biological process	positive regulation of histone methylation
TRINITY_DN38674_c0_g1	AT4G30200	VEL1	GO:0031058	Biological process	positive regulation of histone modification
TRINITY_DN38674_c0_g1	AT4G30200	VEL1	GO:1905269	Biological process	positive regulation of chromatin organization
TRINITY_DN38674_c0_g1	AT4G30200	VEL1	GO:2001252	Biological process	positive regulation of chromosome organization
TRINITY_DN38674_c0_g1	AT4G30200	VEL1	GO:0010638	Biological process	positive regulation of organelle organization
TRINITY_DN38674_c0_g1	AT4G30200	VEL1	GO:0033043	Biological process	regulation of organelle organization
TRINITY_DN38674_c0_g1	AT4G30200	VEL1	GO:0051130	Biological process	positive regulation of cellular component organization
TRINITY_DN38674_c0_g1	AT4G30200	VEL1	GO:0048522	Biological process	positive regulation of cellular process
TRINITY_DN38674_c0_g1	AT4G30200	VEL1	GO:0033044	Biological process	regulation of chromosome organization
TRINITY_DN38674_c0_g1	AT4G30200	VEL1	GO:0031401	Biological process	positive regulation of protein modification process
TRINITY_DN38674_c0_g1	AT4G30200	VEL1	GO:0032270	Biological process	positive regulation of cellular protein metabolic process
TRINITY_DN38674_c0_g1	AT4G30200	VEL1	GO:0031325	Biological process	positive regulation of cellular metabolic process
TRINITY_DN38674_c0_g1	AT4G30200	VEL1	GO:0051247	Biological process	positive regulation of protein metabolic process
TRINITY_DN38674_c0_g1	AT4G30200	VEL1	GO:0051173	Biological process	positive regulation of nitrogen compound metabolic process
TRINITY_DN38674_c0_g1	AT4G30200	VEL1	GO:0010604	Biological process	positive regulation of macromolecule metabolic process
TRINITY_DN38674_c0_g1	AT4G30200	VEL1	GO:1900109	Biological process	regulation of histone H3-K9 dimethylation
TRINITY_DN38674_c0_g1	AT4G30200	VEL1	GO:0048583	Biological process	regulation of response to stimulus
TRINITY_DN38674_c0_g1	AT4G30200	VEL1	GO:0048731	Biological process	system development
TRINITY_DN38674_c0_g1	AT4G30200	VEL1	GO:0009791	Biological process	post-embryonic development
TRINITY_DN38674_c0_g1	AT4G30200	VEL1	GO:0048608	Biological process	reproductive structure development
TRINITY_DN38674_c0_g1	AT4G30200	VEL1	GO:0061458	Biological process	reproductive system development
TRINITY_DN38674_c0_g1	AT4G30200	VEL1	GO:0003006	Biological process	developmental process involved in reproduction
TRINITY_DN38674_c0_g1	AT4G30200	VEL1	GO:0022414	Biological process	reproductive process
TRINITY_DN38674_c0_g1	AT4G30200	VEL1	GO:0000003	Biological process	reproduction
TRINITY_DN38674_c0_g1	AT4G30200	VEL1	GO:0006950	Biological process	response to stress
TRINITY_DN38674_c0_g1	AT4G30200	VEL1	GO:0009266	Biological process	response to temperature stimulus
TRINITY_DN38674_c0_g1	AT4G30200	VEL1	GO:0010468	Biological process	regulation of gene expression
TRINITY_DN38674_c0_g1	AT4G30200	VEL1	GO:0007623	Biological process	circadian rhythm
TRINITY_DN38674_c0_g1	AT4G30200	VEL1	GO:0048511	Biological process	rhythmic process
TRINITY_DN38674_c0_g1	AT4G30200	VEL1	GO:2000241	Biological process	regulation of reproductive process
TRINITY_DN38674_c0_g1	AT4G30200	VEL1	GO:2000028	Biological process	regulation of photoperiodism, flowering
TRINITY_DN38674_c0_g1	AT4G30200	VEL1	GO:0005488	Molecular function	binding
TRINITY_DN38674_c0_g1	AT4G30200	VEL1	GO:0035064	Molecular function	methylated histone binding
TRINITY_DN38674_c0_g1	AT4G30200	VEL1	GO:0140034	Molecular function	methylation-dependent protein binding
TRINITY_DN38674_c0_g1	AT4G30200	VEL1	GO:0140030	Molecular function	modification-dependent protein binding
TRINITY_DN38674_c0_g1	AT4G30200	VEL1	GO:0005515	Molecular function	protein binding
TRINITY_DN38674_c0_g1	AT4G30200	VEL1	GO:0042393	Molecular function	histone binding
TRINITY_DN38674_c0_g1	AT4G30200	VEL1	GO:0042802	Molecular function	identical protein binding
TRINITY_DN38674_c0_g1	AT5G57380	VIN3	GO:0009987	Biological process	cellular process
TRINITY_DN38674_c0_g1	AT5G57380	VIN3	GO:0009892	Biological process	negative regulation of metabolic process
TRINITY_DN38674_c0_g1	AT5G57380	VIN3	GO:0048519	Biological process	negative regulation of biological process
TRINITY_DN38674_c0_g1	AT5G57380	VIN3	GO:0050789	Biological process	regulation of biological process
TRINITY_DN38674_c0_g1	AT5G57380	VIN3	GO:0065007	Biological process	biological regulation
TRINITY_DN38674_c0_g1	AT5G57380	VIN3	GO:0019222	Biological process	regulation of metabolic process
TRINITY_DN38674_c0_g1	AT5G57380	VIN3	GO:0031323	Biological process	regulation of cellular metabolic process
TRINITY_DN38674_c0_g1	AT5G57380	VIN3	GO:0050794	Biological process	regulation of cellular process
TRINITY_DN38674_c0_g1	AT5G57380	VIN3	GO:0080090	Biological process	regulation of primary metabolic process
TRINITY_DN38674_c0_g1	AT5G57380	VIN3	GO:0009893	Biological process	positive regulation of metabolic process
TRINITY_DN38674_c0_g1	AT5G57380	VIN3	GO:0048518	Biological process	positive regulation of biological process
TRINITY_DN38674_c0_g1	AT5G57380	VIN3	GO:0051716	Biological process	cellular response to stimulus
TRINITY_DN38674_c0_g1	AT5G57380	VIN3	GO:0050896	Biological process	response to stimulus
TRINITY_DN38674_c0_g1	AT5G57380	VIN3	GO:0009628	Biological process	response to abiotic stimulus
TRINITY_DN38674_c0_g1	AT5G57380	VIN3	GO:0031060	Biological process	regulation of histone methylation
TRINITY_DN38674_c0_g1	AT5G57380	VIN3	GO:0031056	Biological process	regulation of histone modification
TRINITY_DN38674_c0_g1	AT5G57380	VIN3	GO:0031399	Biological process	regulation of protein modification process
TRINITY_DN38674_c0_g1	AT5G57380	VIN3	GO:0032268	Biological process	regulation of cellular protein metabolic process
TRINITY_DN38674_c0_g1	AT5G57380	VIN3	GO:0051246	Biological process	regulation of protein metabolic process
TRINITY_DN38674_c0_g1	AT5G57380	VIN3	GO:0060255	Biological process	regulation of macromolecule metabolic process
TRINITY_DN38674_c0_g1	AT5G57380	VIN3	GO:0051171	Biological process	regulation of nitrogen compound metabolic process
TRINITY_DN38674_c0_g1	AT5G57380	VIN3	GO:1902275	Biological process	regulation of chromatin organization
TRINITY_DN38674_c0_g1	AT5G57380	VIN3	GO:0051128	Biological process	regulation of cellular component organization
TRINITY_DN38674_c0_g1	AT5G57380	VIN3	GO:0031062	Biological process	positive regulation of histone methylation
TRINITY_DN38674_c0_g1	AT5G57380	VIN3	GO:0031058	Biological process	positive regulation of histone modification
TRINITY_DN38674_c0_g1	AT5G57380	VIN3	GO:1905269	Biological process	positive regulation of chromatin organization
TRINITY_DN38674_c0_g1	AT5G57380	VIN3	GO:2001252	Biological process	positive regulation of chromosome organization
TRINITY_DN38674_c0_g1	AT5G57380	VIN3	GO:0010638	Biological process	positive regulation of organelle organization
TRINITY_DN38674_c0_g1	AT5G57380	VIN3	GO:0033043	Biological process	regulation of organelle organization
TRINITY_DN38674_c0_g1	AT5G57380	VIN3	GO:0051130	Biological process	positive regulation of cellular component organization
TRINITY_DN38674_c0_g1	AT5G57380	VIN3	GO:0048522	Biological process	positive regulation of cellular process
TRINITY_DN38674_c0_g1	AT5G57380	VIN3	GO:0033044	Biological process	regulation of chromosome organization
TRINITY_DN38674_c0_g1	AT5G57380	VIN3	GO:0031401	Biological process	positive regulation of protein modification process
TRINITY_DN38674_c0_g1	AT5G57380	VIN3	GO:0032270	Biological process	positive regulation of cellular protein metabolic process
TRINITY_DN38674_c0_g1	AT5G57380	VIN3	GO:0031325	Biological process	positive regulation of cellular metabolic process
TRINITY_DN38674_c0_g1	AT5G57380	VIN3	GO:0051247	Biological process	positive regulation of protein metabolic process
TRINITY_DN38674_c0_g1	AT5G57380	VIN3	GO:0051173	Biological process	positive regulation of nitrogen compound metabolic process
TRINITY_DN38674_c0_g1	AT5G57380	VIN3	GO:0010604	Biological process	positive regulation of macromolecule metabolic process
TRINITY_DN38674_c0_g1	AT5G57380	VIN3	GO:0051571	Biological process	positive regulation of histone H3-K4 methylation
TRINITY_DN38674_c0_g1	AT5G57380	VIN3	GO:0051569	Biological process	regulation of histone H3-K4 methylation
TRINITY_DN38674_c0_g1	AT5G57380	VIN3	GO:0010048	Biological process	vernalization response
TRINITY_DN38674_c0_g1	AT5G57380	VIN3	GO:0006950	Biological process	response to stress
TRINITY_DN38674_c0_g1	AT5G57380	VIN3	GO:0009266	Biological process	response to temperature stimulus
TRINITY_DN38674_c0_g1	AT5G57380	VIN3	GO:0010468	Biological process	regulation of gene expression
TRINITY_DN38674_c0_g1	AT5G57380	VIN3	GO:0033554	Biological process	cellular response to stress
TRINITY_DN38674_c0_g1	AT5G57380	VIN3	GO:0010629	Biological process	negative regulation of gene expression
TRINITY_DN38674_c0_g1	AT5G57380	VIN3	GO:0010605	Biological process	negative regulation of macromolecule metabolic process
TRINITY_DN38674_c0_g1	AT5G57380	VIN3	GO:0040029	Biological process	regulation of gene expression, epigenetic
TRINITY_DN38674_c0_g1	AT5G57380	VIN3	GO:0070417	Biological process	cellular response to cold
TRINITY_DN38674_c0_g1	AT5G57380	VIN3	GO:0036293	Biological process	response to decreased oxygen levels
TRINITY_DN38674_c0_g1	AT5G57380	VIN3	GO:0070482	Biological process	response to oxygen levels
TRINITY_DN38674_c0_g1	AT5G57380	VIN3	GO:0045814	Biological process	negative regulation of gene expression, epigenetic
TRINITY_DN38674_c0_g1	AT5G57380	VIN3	GO:0061087	Biological process	positive regulation of histone H3-K27 methylation
TRINITY_DN38674_c0_g1	AT5G57380	VIN3	GO:0061085	Biological process	regulation of histone H3-K27 methylation
TRINITY_DN38674_c0_g1	AT5G57380	VIN3	GO:0005488	Molecular function	binding
TRINITY_DN38674_c0_g1	AT5G57380	VIN3	GO:0005515	Molecular function	protein binding
TRINITY_DN4105_c0_g1	AT1G08810	MYB60	GO:0009733	Biological process	response to auxin
TRINITY_DN4105_c0_g1	AT1G34670	MYB93	GO:0009733	Biological process	response to auxin
TRINITY_DN4105_c0_g1	AT3G47600	MYB94	GO:0009733	Biological process	response to auxin
TRINITY_DN4105_c0_g1	AT5G62470	MYB96	GO:0009733	Biological process	response to auxin
TRINITY_DN4105_c0_g1	AT1G08810	MYB60	GO:0009409	Biological process	response to cold
TRINITY_DN4105_c0_g1	AT2G31180	MYB14	GO:0009409	Biological process	response to cold
TRINITY_DN4105_c0_g1	AT5G62470	MYB96	GO:0009409	Biological process	response to cold
TRINITY_DN4105_c0_g1	AT1G08810	MYB60	GO:0009987	Biological process	cellular process
TRINITY_DN4105_c0_g1	AT1G08810	MYB60	GO:0048519	Biological process	negative regulation of biological process
TRINITY_DN4105_c0_g1	AT1G08810	MYB60	GO:0050789	Biological process	regulation of biological process
TRINITY_DN4105_c0_g1	AT1G08810	MYB60	GO:0065007	Biological process	biological regulation
TRINITY_DN4105_c0_g1	AT1G08810	MYB60	GO:0050896	Biological process	response to stimulus
TRINITY_DN4105_c0_g1	AT1G08810	MYB60	GO:0042221	Biological process	response to chemical
TRINITY_DN4105_c0_g1	AT1G08810	MYB60	GO:0010035	Biological process	response to inorganic substance
TRINITY_DN4105_c0_g1	AT1G08810	MYB60	GO:0009416	Biological process	response to light stimulus
TRINITY_DN4105_c0_g1	AT1G08810	MYB60	GO:0009314	Biological process	response to radiation
TRINITY_DN4105_c0_g1	AT1G08810	MYB60	GO:0009628	Biological process	response to abiotic stimulus
TRINITY_DN4105_c0_g1	AT1G08810	MYB60	GO:0080148	Biological process	negative regulation of response to water deprivation
TRINITY_DN4105_c0_g1	AT1G08810	MYB60	GO:2000070	Biological process	regulation of response to water deprivation
TRINITY_DN4105_c0_g1	AT1G08810	MYB60	GO:0080134	Biological process	regulation of response to stress
TRINITY_DN4105_c0_g1	AT1G08810	MYB60	GO:0048583	Biological process	regulation of response to stimulus
TRINITY_DN4105_c0_g1	AT1G08810	MYB60	GO:0048585	Biological process	negative regulation of response to stimulus
TRINITY_DN4105_c0_g1	AT1G08810	MYB60	GO:0006950	Biological process	response to stress
TRINITY_DN4105_c0_g1	AT1G08810	MYB60	GO:0009266	Biological process	response to temperature stimulus
TRINITY_DN4105_c0_g1	AT1G08810	MYB60	GO:0009637	Biological process	response to blue light
TRINITY_DN4105_c0_g1	AT1G08810	MYB60	GO:1901700	Biological process	response to oxygen-containing compound
TRINITY_DN4105_c0_g1	AT1G08810	MYB60	GO:0033993	Biological process	response to lipid
TRINITY_DN4105_c0_g1	AT1G08810	MYB60	GO:0010033	Biological process	response to organic substance
TRINITY_DN4105_c0_g1	AT1G08810	MYB60	GO:0009725	Biological process	response to hormone
TRINITY_DN4105_c0_g1	AT1G08810	MYB60	GO:0009719	Biological process	response to endogenous stimulus
TRINITY_DN4105_c0_g1	AT1G08810	MYB60	GO:0009743	Biological process	response to carbohydrate
TRINITY_DN4105_c0_g1	AT1G08810	MYB60	GO:0009415	Biological process	response to water
TRINITY_DN4105_c0_g1	AT1G08810	MYB60	GO:0001101	Biological process	response to acid chemical
TRINITY_DN4105_c0_g1	AT1G08810	MYB60	GO:0010118	Biological process	stomatal movement
TRINITY_DN4105_c0_g1	AT1G08810	MYB60	GO:0009642	Biological process	response to light intensity
TRINITY_DN4105_c0_g1	AT1G08810	MYB60	GO:0009414	Biological process	response to water deprivation
TRINITY_DN4105_c0_g1	AT1G08810	MYB60	GO:0009411	Biological process	response to UV
TRINITY_DN4105_c0_g1	AT1G08810	MYB60	GO:0009646	Biological process	response to absence of light
TRINITY_DN4105_c0_g1	AT1G08810	MYB60	GO:0097305	Biological process	response to alcohol
TRINITY_DN4105_c0_g1	AT1G08810	MYB60	GO:0034285	Biological process	response to disaccharide
TRINITY_DN4105_c0_g1	AT1G08810	MYB60	GO:1902074	Biological process	response to salt
TRINITY_DN4105_c0_g1	AT1G08810	MYB60	GO:0009737	Biological process	response to abscisic acid
TRINITY_DN4105_c0_g1	AT1G08810	MYB60	GO:0009744	Biological process	response to sucrose
TRINITY_DN4105_c0_g1	AT1G08810	MYB60	GO:0140110	Molecular function	transcription regulator activity
TRINITY_DN4105_c0_g1	AT1G08810	MYB60	GO:0098772	Molecular function	molecular function regulator
TRINITY_DN4105_c0_g1	AT1G08810	MYB60	GO:0003700	Molecular function	DNA-binding transcription factor activity
TRINITY_DN4105_c0_g1	AT1G16490	MYB58	GO:0008152	Biological process	metabolic process
TRINITY_DN4105_c0_g1	AT1G16490	MYB58	GO:0071704	Biological process	organic substance metabolic process
TRINITY_DN4105_c0_g1	AT1G16490	MYB58	GO:0044237	Biological process	cellular metabolic process
TRINITY_DN4105_c0_g1	AT1G16490	MYB58	GO:0009987	Biological process	cellular process
TRINITY_DN4105_c0_g1	AT1G16490	MYB58	GO:0050789	Biological process	regulation of biological process
TRINITY_DN4105_c0_g1	AT1G16490	MYB58	GO:0065007	Biological process	biological regulation
TRINITY_DN4105_c0_g1	AT1G16490	MYB58	GO:0019222	Biological process	regulation of metabolic process
TRINITY_DN4105_c0_g1	AT1G16490	MYB58	GO:0009889	Biological process	regulation of biosynthetic process
TRINITY_DN4105_c0_g1	AT1G16490	MYB58	GO:0031323	Biological process	regulation of cellular metabolic process
TRINITY_DN4105_c0_g1	AT1G16490	MYB58	GO:0050794	Biological process	regulation of cellular process
TRINITY_DN4105_c0_g1	AT1G16490	MYB58	GO:0031326	Biological process	regulation of cellular biosynthetic process
TRINITY_DN4105_c0_g1	AT1G16490	MYB58	GO:1901576	Biological process	organic substance biosynthetic process
TRINITY_DN4105_c0_g1	AT1G16490	MYB58	GO:0009058	Biological process	biosynthetic process
TRINITY_DN4105_c0_g1	AT1G16490	MYB58	GO:0044249	Biological process	cellular biosynthetic process
TRINITY_DN4105_c0_g1	AT1G16490	MYB58	GO:0080090	Biological process	regulation of primary metabolic process
TRINITY_DN4105_c0_g1	AT1G16490	MYB58	GO:0009891	Biological process	positive regulation of biosynthetic process
TRINITY_DN4105_c0_g1	AT1G16490	MYB58	GO:0009893	Biological process	positive regulation of metabolic process
TRINITY_DN4105_c0_g1	AT1G16490	MYB58	GO:0048518	Biological process	positive regulation of biological process
TRINITY_DN4105_c0_g1	AT1G16490	MYB58	GO:0050896	Biological process	response to stimulus
TRINITY_DN4105_c0_g1	AT1G16490	MYB58	GO:0009416	Biological process	response to light stimulus
TRINITY_DN4105_c0_g1	AT1G16490	MYB58	GO:0009314	Biological process	response to radiation
TRINITY_DN4105_c0_g1	AT1G16490	MYB58	GO:0009628	Biological process	response to abiotic stimulus
TRINITY_DN4105_c0_g1	AT1G16490	MYB58	GO:0060255	Biological process	regulation of macromolecule metabolic process
TRINITY_DN4105_c0_g1	AT1G16490	MYB58	GO:0051171	Biological process	regulation of nitrogen compound metabolic process
TRINITY_DN4105_c0_g1	AT1G16490	MYB58	GO:0048522	Biological process	positive regulation of cellular process
TRINITY_DN4105_c0_g1	AT1G16490	MYB58	GO:0031325	Biological process	positive regulation of cellular metabolic process
TRINITY_DN4105_c0_g1	AT1G16490	MYB58	GO:0051173	Biological process	positive regulation of nitrogen compound metabolic process
TRINITY_DN4105_c0_g1	AT1G16490	MYB58	GO:0010604	Biological process	positive regulation of macromolecule metabolic process
TRINITY_DN4105_c0_g1	AT1G16490	MYB58	GO:2000652	Biological process	regulation of secondary cell wall biogenesis
TRINITY_DN4105_c0_g1	AT1G16490	MYB58	GO:1903338	Biological process	regulation of cell wall organization or biogenesis
TRINITY_DN4105_c0_g1	AT1G16490	MYB58	GO:0044087	Biological process	regulation of cellular component biogenesis
TRINITY_DN4105_c0_g1	AT1G16490	MYB58	GO:0009699	Biological process	phenylpropanoid biosynthetic process
TRINITY_DN4105_c0_g1	AT1G16490	MYB58	GO:0044550	Biological process	secondary metabolite biosynthetic process
TRINITY_DN4105_c0_g1	AT1G16490	MYB58	GO:0019748	Biological process	secondary metabolic process
TRINITY_DN4105_c0_g1	AT1G16490	MYB58	GO:0009698	Biological process	phenylpropanoid metabolic process
TRINITY_DN4105_c0_g1	AT1G16490	MYB58	GO:0006725	Biological process	cellular aromatic compound metabolic process
TRINITY_DN4105_c0_g1	AT1G16490	MYB58	GO:1901360	Biological process	organic cyclic compound metabolic process
TRINITY_DN4105_c0_g1	AT1G16490	MYB58	GO:0019438	Biological process	aromatic compound biosynthetic process
TRINITY_DN4105_c0_g1	AT1G16490	MYB58	GO:1901362	Biological process	organic cyclic compound biosynthetic process
TRINITY_DN4105_c0_g1	AT1G16490	MYB58	GO:0010468	Biological process	regulation of gene expression
TRINITY_DN4105_c0_g1	AT1G16490	MYB58	GO:0009809	Biological process	lignin biosynthetic process
TRINITY_DN4105_c0_g1	AT1G16490	MYB58	GO:0009808	Biological process	lignin metabolic process
TRINITY_DN4105_c0_g1	AT1G16490	MYB58	GO:0019219	Biological process	regulation of nucleobase-containing compound metabolic process
TRINITY_DN4105_c0_g1	AT1G16490	MYB58	GO:0051252	Biological process	regulation of RNA metabolic process
TRINITY_DN4105_c0_g1	AT1G16490	MYB58	GO:0051254	Biological process	positive regulation of RNA metabolic process
TRINITY_DN4105_c0_g1	AT1G16490	MYB58	GO:0045935	Biological process	positive regulation of nucleobase-containing compound metabolic process
TRINITY_DN4105_c0_g1	AT1G16490	MYB58	GO:0045893	Biological process	positive regulation of transcription, DNA-templated
TRINITY_DN4105_c0_g1	AT1G16490	MYB58	GO:1903508	Biological process	positive regulation of nucleic acid-templated transcription
TRINITY_DN4105_c0_g1	AT1G16490	MYB58	GO:1902680	Biological process	positive regulation of RNA biosynthetic process
TRINITY_DN4105_c0_g1	AT1G16490	MYB58	GO:0031328	Biological process	positive regulation of cellular biosynthetic process
TRINITY_DN4105_c0_g1	AT1G16490	MYB58	GO:2001141	Biological process	regulation of RNA biosynthetic process
TRINITY_DN4105_c0_g1	AT1G16490	MYB58	GO:0010556	Biological process	regulation of macromolecule biosynthetic process
TRINITY_DN4105_c0_g1	AT1G16490	MYB58	GO:0010557	Biological process	positive regulation of macromolecule biosynthetic process
TRINITY_DN4105_c0_g1	AT1G16490	MYB58	GO:1903506	Biological process	regulation of nucleic acid-templated transcription
TRINITY_DN4105_c0_g1	AT1G16490	MYB58	GO:0006355	Biological process	regulation of transcription, DNA-templated
TRINITY_DN4105_c0_g1	AT1G16490	MYB58	GO:2000112	Biological process	regulation of cellular macromolecule biosynthetic process
TRINITY_DN4105_c0_g1	AT1G16490	MYB58	GO:0010628	Biological process	positive regulation of gene expression
TRINITY_DN4105_c0_g1	AT1G16490	MYB58	GO:0005488	Molecular function	binding
TRINITY_DN4105_c0_g1	AT1G16490	MYB58	GO:1901363	Molecular function	heterocyclic compound binding
TRINITY_DN4105_c0_g1	AT1G16490	MYB58	GO:0097159	Molecular function	organic cyclic compound binding
TRINITY_DN4105_c0_g1	AT1G16490	MYB58	GO:0003676	Molecular function	nucleic acid binding
TRINITY_DN4105_c0_g1	AT1G16490	MYB58	GO:0003690	Molecular function	double-stranded DNA binding
TRINITY_DN4105_c0_g1	AT1G16490	MYB58	GO:0003677	Molecular function	DNA binding
TRINITY_DN4105_c0_g1	AT1G16490	MYB58	GO:0140110	Molecular function	transcription regulator activity
TRINITY_DN4105_c0_g1	AT1G16490	MYB58	GO:0098772	Molecular function	molecular function regulator
TRINITY_DN4105_c0_g1	AT1G16490	MYB58	GO:0000976	Molecular function	transcription regulatory region sequence-specific DNA binding
TRINITY_DN4105_c0_g1	AT1G16490	MYB58	GO:0001067	Molecular function	regulatory region nucleic acid binding
TRINITY_DN4105_c0_g1	AT1G16490	MYB58	GO:1990837	Molecular function	sequence-specific double-stranded DNA binding
TRINITY_DN4105_c0_g1	AT1G16490	MYB58	GO:0043565	Molecular function	sequence-specific DNA binding
TRINITY_DN4105_c0_g1	AT1G16490	MYB58	GO:0003700	Molecular function	DNA-binding transcription factor activity
TRINITY_DN4105_c0_g1	AT1G25340	MYB116	GO:0050789	Biological process	regulation of biological process
TRINITY_DN4105_c0_g1	AT1G25340	MYB116	GO:0065007	Biological process	biological regulation
TRINITY_DN4105_c0_g1	AT1G25340	MYB116	GO:0019222	Biological process	regulation of metabolic process
TRINITY_DN4105_c0_g1	AT1G25340	MYB116	GO:0009889	Biological process	regulation of biosynthetic process
TRINITY_DN4105_c0_g1	AT1G25340	MYB116	GO:0031323	Biological process	regulation of cellular metabolic process
TRINITY_DN4105_c0_g1	AT1G25340	MYB116	GO:0050794	Biological process	regulation of cellular process
TRINITY_DN4105_c0_g1	AT1G25340	MYB116	GO:0031326	Biological process	regulation of cellular biosynthetic process
TRINITY_DN4105_c0_g1	AT1G25340	MYB116	GO:0080090	Biological process	regulation of primary metabolic process
TRINITY_DN4105_c0_g1	AT1G25340	MYB116	GO:0060255	Biological process	regulation of macromolecule metabolic process
TRINITY_DN4105_c0_g1	AT1G25340	MYB116	GO:0051171	Biological process	regulation of nitrogen compound metabolic process
TRINITY_DN4105_c0_g1	AT1G25340	MYB116	GO:0010468	Biological process	regulation of gene expression
TRINITY_DN4105_c0_g1	AT1G25340	MYB116	GO:0019219	Biological process	regulation of nucleobase-containing compound metabolic process
TRINITY_DN4105_c0_g1	AT1G25340	MYB116	GO:0051252	Biological process	regulation of RNA metabolic process
TRINITY_DN4105_c0_g1	AT1G25340	MYB116	GO:2001141	Biological process	regulation of RNA biosynthetic process
TRINITY_DN4105_c0_g1	AT1G25340	MYB116	GO:0010556	Biological process	regulation of macromolecule biosynthetic process
TRINITY_DN4105_c0_g1	AT1G25340	MYB116	GO:1903506	Biological process	regulation of nucleic acid-templated transcription
TRINITY_DN4105_c0_g1	AT1G25340	MYB116	GO:0006355	Biological process	regulation of transcription, DNA-templated
TRINITY_DN4105_c0_g1	AT1G25340	MYB116	GO:2000112	Biological process	regulation of cellular macromolecule biosynthetic process
TRINITY_DN4105_c0_g1	AT1G25340	MYB116	GO:0005488	Molecular function	binding
TRINITY_DN4105_c0_g1	AT1G25340	MYB116	GO:1901363	Molecular function	heterocyclic compound binding
TRINITY_DN4105_c0_g1	AT1G25340	MYB116	GO:0097159	Molecular function	organic cyclic compound binding
TRINITY_DN4105_c0_g1	AT1G25340	MYB116	GO:0003676	Molecular function	nucleic acid binding
TRINITY_DN4105_c0_g1	AT1G25340	MYB116	GO:0003677	Molecular function	DNA binding
TRINITY_DN4105_c0_g1	AT1G25340	MYB116	GO:0140110	Molecular function	transcription regulator activity
TRINITY_DN4105_c0_g1	AT1G25340	MYB116	GO:0098772	Molecular function	molecular function regulator
TRINITY_DN4105_c0_g1	AT1G25340	MYB116	GO:0043565	Molecular function	sequence-specific DNA binding
TRINITY_DN4105_c0_g1	AT1G25340	MYB116	GO:0003700	Molecular function	DNA-binding transcription factor activity
TRINITY_DN4105_c0_g1	AT1G34670	MYB93	GO:0009987	Biological process	cellular process
TRINITY_DN4105_c0_g1	AT1G34670	MYB93	GO:0048519	Biological process	negative regulation of biological process
TRINITY_DN4105_c0_g1	AT1G34670	MYB93	GO:0050789	Biological process	regulation of biological process
TRINITY_DN4105_c0_g1	AT1G34670	MYB93	GO:0065007	Biological process	biological regulation
TRINITY_DN4105_c0_g1	AT1G34670	MYB93	GO:0070887	Biological process	cellular response to chemical stimulus
TRINITY_DN4105_c0_g1	AT1G34670	MYB93	GO:0051716	Biological process	cellular response to stimulus
TRINITY_DN4105_c0_g1	AT1G34670	MYB93	GO:0050896	Biological process	response to stimulus
TRINITY_DN4105_c0_g1	AT1G34670	MYB93	GO:0042221	Biological process	response to chemical
TRINITY_DN4105_c0_g1	AT1G34670	MYB93	GO:1901332	Biological process	negative regulation of lateral root development
TRINITY_DN4105_c0_g1	AT1G34670	MYB93	GO:2000023	Biological process	regulation of lateral root development
TRINITY_DN4105_c0_g1	AT1G34670	MYB93	GO:2000069	Biological process	regulation of post-embryonic root development
TRINITY_DN4105_c0_g1	AT1G34670	MYB93	GO:0048580	Biological process	regulation of post-embryonic development
TRINITY_DN4105_c0_g1	AT1G34670	MYB93	GO:2000026	Biological process	regulation of multicellular organismal development
TRINITY_DN4105_c0_g1	AT1G34670	MYB93	GO:0051239	Biological process	regulation of multicellular organismal process
TRINITY_DN4105_c0_g1	AT1G34670	MYB93	GO:0050793	Biological process	regulation of developmental process
TRINITY_DN4105_c0_g1	AT1G34670	MYB93	GO:2000280	Biological process	regulation of root development
TRINITY_DN4105_c0_g1	AT1G34670	MYB93	GO:0048581	Biological process	negative regulation of post-embryonic development
TRINITY_DN4105_c0_g1	AT1G34670	MYB93	GO:0051093	Biological process	negative regulation of developmental process
TRINITY_DN4105_c0_g1	AT1G34670	MYB93	GO:0051241	Biological process	negative regulation of multicellular organismal process
TRINITY_DN4105_c0_g1	AT1G34670	MYB93	GO:0010033	Biological process	response to organic substance
TRINITY_DN4105_c0_g1	AT1G34670	MYB93	GO:0009725	Biological process	response to hormone
TRINITY_DN4105_c0_g1	AT1G34670	MYB93	GO:0009719	Biological process	response to endogenous stimulus
TRINITY_DN4105_c0_g1	AT1G34670	MYB93	GO:0071310	Biological process	cellular response to organic substance
TRINITY_DN4105_c0_g1	AT1G34670	MYB93	GO:0032870	Biological process	cellular response to hormone stimulus
TRINITY_DN4105_c0_g1	AT1G34670	MYB93	GO:0071495	Biological process	cellular response to endogenous stimulus
TRINITY_DN4105_c0_g1	AT1G34670	MYB93	GO:0071365	Biological process	cellular response to auxin stimulus
TRINITY_DN4105_c0_g1	AT1G34670	MYB93	GO:0005488	Molecular function	binding
TRINITY_DN4105_c0_g1	AT1G34670	MYB93	GO:1901363	Molecular function	heterocyclic compound binding
TRINITY_DN4105_c0_g1	AT1G34670	MYB93	GO:0097159	Molecular function	organic cyclic compound binding
TRINITY_DN4105_c0_g1	AT1G34670	MYB93	GO:0005515	Molecular function	protein binding
TRINITY_DN4105_c0_g1	AT1G34670	MYB93	GO:0003676	Molecular function	nucleic acid binding
TRINITY_DN4105_c0_g1	AT1G34670	MYB93	GO:0003690	Molecular function	double-stranded DNA binding
TRINITY_DN4105_c0_g1	AT1G34670	MYB93	GO:0003677	Molecular function	DNA binding
TRINITY_DN4105_c0_g1	AT1G34670	MYB93	GO:0140110	Molecular function	transcription regulator activity
TRINITY_DN4105_c0_g1	AT1G34670	MYB93	GO:0098772	Molecular function	molecular function regulator
TRINITY_DN4105_c0_g1	AT1G34670	MYB93	GO:0000976	Molecular function	transcription regulatory region sequence-specific DNA binding
TRINITY_DN4105_c0_g1	AT1G34670	MYB93	GO:0001067	Molecular function	regulatory region nucleic acid binding
TRINITY_DN4105_c0_g1	AT1G34670	MYB93	GO:1990837	Molecular function	sequence-specific double-stranded DNA binding
TRINITY_DN4105_c0_g1	AT1G34670	MYB93	GO:0043565	Molecular function	sequence-specific DNA binding
TRINITY_DN4105_c0_g1	AT1G34670	MYB93	GO:0003700	Molecular function	DNA-binding transcription factor activity
TRINITY_DN4105_c0_g1	AT1G35515	HOS10		Biological process	UNCLASSIFIED
TRINITY_DN4105_c0_g1	AT1G35515	HOS10		Molecular function	UNCLASSIFIED
TRINITY_DN4105_c0_g1	AT1G68320	MYB62	GO:0044255	Biological process	cellular lipid metabolic process
TRINITY_DN4105_c0_g1	AT1G68320	MYB62	GO:0006629	Biological process	lipid metabolic process
TRINITY_DN4105_c0_g1	AT1G68320	MYB62	GO:0044238	Biological process	primary metabolic process
TRINITY_DN4105_c0_g1	AT1G68320	MYB62	GO:0008152	Biological process	metabolic process
TRINITY_DN4105_c0_g1	AT1G68320	MYB62	GO:0071704	Biological process	organic substance metabolic process
TRINITY_DN4105_c0_g1	AT1G68320	MYB62	GO:0044237	Biological process	cellular metabolic process
TRINITY_DN4105_c0_g1	AT1G68320	MYB62	GO:0009987	Biological process	cellular process
TRINITY_DN4105_c0_g1	AT1G68320	MYB62	GO:0031327	Biological process	negative regulation of cellular biosynthetic process
TRINITY_DN4105_c0_g1	AT1G68320	MYB62	GO:0009890	Biological process	negative regulation of biosynthetic process
TRINITY_DN4105_c0_g1	AT1G68320	MYB62	GO:0009892	Biological process	negative regulation of metabolic process
TRINITY_DN4105_c0_g1	AT1G68320	MYB62	GO:0048519	Biological process	negative regulation of biological process
TRINITY_DN4105_c0_g1	AT1G68320	MYB62	GO:0050789	Biological process	regulation of biological process
TRINITY_DN4105_c0_g1	AT1G68320	MYB62	GO:0065007	Biological process	biological regulation
TRINITY_DN4105_c0_g1	AT1G68320	MYB62	GO:0019222	Biological process	regulation of metabolic process
TRINITY_DN4105_c0_g1	AT1G68320	MYB62	GO:0009889	Biological process	regulation of biosynthetic process
TRINITY_DN4105_c0_g1	AT1G68320	MYB62	GO:0031324	Biological process	negative regulation of cellular metabolic process
TRINITY_DN4105_c0_g1	AT1G68320	MYB62	GO:0031323	Biological process	regulation of cellular metabolic process
TRINITY_DN4105_c0_g1	AT1G68320	MYB62	GO:0050794	Biological process	regulation of cellular process
TRINITY_DN4105_c0_g1	AT1G68320	MYB62	GO:0048523	Biological process	negative regulation of cellular process
TRINITY_DN4105_c0_g1	AT1G68320	MYB62	GO:0031326	Biological process	regulation of cellular biosynthetic process
TRINITY_DN4105_c0_g1	AT1G68320	MYB62	GO:0043455	Biological process	regulation of secondary metabolic process
TRINITY_DN4105_c0_g1	AT1G68320	MYB62	GO:0019752	Biological process	carboxylic acid metabolic process
TRINITY_DN4105_c0_g1	AT1G68320	MYB62	GO:0043436	Biological process	oxoacid metabolic process
TRINITY_DN4105_c0_g1	AT1G68320	MYB62	GO:0006082	Biological process	organic acid metabolic process
TRINITY_DN4105_c0_g1	AT1G68320	MYB62	GO:0044281	Biological process	small molecule metabolic process
TRINITY_DN4105_c0_g1	AT1G68320	MYB62	GO:1901576	Biological process	organic substance biosynthetic process
TRINITY_DN4105_c0_g1	AT1G68320	MYB62	GO:0009058	Biological process	biosynthetic process
TRINITY_DN4105_c0_g1	AT1G68320	MYB62	GO:0046394	Biological process	carboxylic acid biosynthetic process
TRINITY_DN4105_c0_g1	AT1G68320	MYB62	GO:0016053	Biological process	organic acid biosynthetic process
TRINITY_DN4105_c0_g1	AT1G68320	MYB62	GO:0044249	Biological process	cellular biosynthetic process
TRINITY_DN4105_c0_g1	AT1G68320	MYB62	GO:0044283	Biological process	small molecule biosynthetic process
TRINITY_DN4105_c0_g1	AT1G68320	MYB62	GO:0007275	Biological process	multicellular organism development
TRINITY_DN4105_c0_g1	AT1G68320	MYB62	GO:0032501	Biological process	multicellular organismal process
TRINITY_DN4105_c0_g1	AT1G68320	MYB62	GO:0048856	Biological process	anatomical structure development
TRINITY_DN4105_c0_g1	AT1G68320	MYB62	GO:0032502	Biological process	developmental process
TRINITY_DN4105_c0_g1	AT1G68320	MYB62	GO:0010373	Biological process	negative regulation of gibberellin biosynthetic process
TRINITY_DN4105_c0_g1	AT1G68320	MYB62	GO:0062014	Biological process	negative regulation of small molecule metabolic process
TRINITY_DN4105_c0_g1	AT1G68320	MYB62	GO:0062012	Biological process	regulation of small molecule metabolic process
TRINITY_DN4105_c0_g1	AT1G68320	MYB62	GO:0045827	Biological process	negative regulation of isoprenoid metabolic process
TRINITY_DN4105_c0_g1	AT1G68320	MYB62	GO:0019747	Biological process	regulation of isoprenoid metabolic process
TRINITY_DN4105_c0_g1	AT1G68320	MYB62	GO:0019216	Biological process	regulation of lipid metabolic process
TRINITY_DN4105_c0_g1	AT1G68320	MYB62	GO:0080090	Biological process	regulation of primary metabolic process
TRINITY_DN4105_c0_g1	AT1G68320	MYB62	GO:0045833	Biological process	negative regulation of lipid metabolic process
TRINITY_DN4105_c0_g1	AT1G68320	MYB62	GO:0051055	Biological process	negative regulation of lipid biosynthetic process
TRINITY_DN4105_c0_g1	AT1G68320	MYB62	GO:0046890	Biological process	regulation of lipid biosynthetic process
TRINITY_DN4105_c0_g1	AT1G68320	MYB62	GO:0010371	Biological process	regulation of gibberellin biosynthetic process
TRINITY_DN4105_c0_g1	AT1G68320	MYB62	GO:0010565	Biological process	regulation of cellular ketone metabolic process
TRINITY_DN4105_c0_g1	AT1G68320	MYB62	GO:0051716	Biological process	cellular response to stimulus
TRINITY_DN4105_c0_g1	AT1G68320	MYB62	GO:0050896	Biological process	response to stimulus
TRINITY_DN4105_c0_g1	AT1G68320	MYB62	GO:0007154	Biological process	cell communication
TRINITY_DN4105_c0_g1	AT1G68320	MYB62	GO:0060255	Biological process	regulation of macromolecule metabolic process
TRINITY_DN4105_c0_g1	AT1G68320	MYB62	GO:0051171	Biological process	regulation of nitrogen compound metabolic process
TRINITY_DN4105_c0_g1	AT1G68320	MYB62	GO:0099402	Biological process	plant organ development
TRINITY_DN4105_c0_g1	AT1G68320	MYB62	GO:0048731	Biological process	system development
TRINITY_DN4105_c0_g1	AT1G68320	MYB62	GO:0006950	Biological process	response to stress
TRINITY_DN4105_c0_g1	AT1G68320	MYB62	GO:0010468	Biological process	regulation of gene expression
TRINITY_DN4105_c0_g1	AT1G68320	MYB62	GO:0009267	Biological process	cellular response to starvation
TRINITY_DN4105_c0_g1	AT1G68320	MYB62	GO:0031669	Biological process	cellular response to nutrient levels
TRINITY_DN4105_c0_g1	AT1G68320	MYB62	GO:0031667	Biological process	response to nutrient levels
TRINITY_DN4105_c0_g1	AT1G68320	MYB62	GO:0009991	Biological process	response to extracellular stimulus
TRINITY_DN4105_c0_g1	AT1G68320	MYB62	GO:0009605	Biological process	response to external stimulus
TRINITY_DN4105_c0_g1	AT1G68320	MYB62	GO:0031668	Biological process	cellular response to extracellular stimulus
TRINITY_DN4105_c0_g1	AT1G68320	MYB62	GO:0071496	Biological process	cellular response to external stimulus
TRINITY_DN4105_c0_g1	AT1G68320	MYB62	GO:0042594	Biological process	response to starvation
TRINITY_DN4105_c0_g1	AT1G68320	MYB62	GO:0033554	Biological process	cellular response to stress
TRINITY_DN4105_c0_g1	AT1G68320	MYB62	GO:0009686	Biological process	gibberellin biosynthetic process
TRINITY_DN4105_c0_g1	AT1G68320	MYB62	GO:0016102	Biological process	diterpenoid biosynthetic process
TRINITY_DN4105_c0_g1	AT1G68320	MYB62	GO:0016101	Biological process	diterpenoid metabolic process
TRINITY_DN4105_c0_g1	AT1G68320	MYB62	GO:0006721	Biological process	terpenoid metabolic process
TRINITY_DN4105_c0_g1	AT1G68320	MYB62	GO:0006720	Biological process	isoprenoid metabolic process
TRINITY_DN4105_c0_g1	AT1G68320	MYB62	GO:0016114	Biological process	terpenoid biosynthetic process
TRINITY_DN4105_c0_g1	AT1G68320	MYB62	GO:0008299	Biological process	isoprenoid biosynthetic process
TRINITY_DN4105_c0_g1	AT1G68320	MYB62	GO:0008610	Biological process	lipid biosynthetic process
TRINITY_DN4105_c0_g1	AT1G68320	MYB62	GO:0009685	Biological process	gibberellin metabolic process
TRINITY_DN4105_c0_g1	AT1G68320	MYB62	GO:0016036	Biological process	cellular response to phosphate starvation
TRINITY_DN4105_c0_g1	AT1G68320	MYB62	GO:0098771	Biological process	inorganic ion homeostasis
TRINITY_DN4105_c0_g1	AT1G68320	MYB62	GO:0050801	Biological process	ion homeostasis
TRINITY_DN4105_c0_g1	AT1G68320	MYB62	GO:0048878	Biological process	chemical homeostasis
TRINITY_DN4105_c0_g1	AT1G68320	MYB62	GO:0042592	Biological process	homeostatic process
TRINITY_DN4105_c0_g1	AT1G68320	MYB62	GO:0065008	Biological process	regulation of biological quality
TRINITY_DN4105_c0_g1	AT1G68320	MYB62	GO:1905392	Biological process	plant organ morphogenesis
TRINITY_DN4105_c0_g1	AT1G68320	MYB62	GO:0009653	Biological process	anatomical structure morphogenesis
TRINITY_DN4105_c0_g1	AT1G68320	MYB62	GO:0010015	Biological process	root morphogenesis
TRINITY_DN4105_c0_g1	AT1G68320	MYB62	GO:0048364	Biological process	root development
TRINITY_DN4105_c0_g1	AT1G68320	MYB62	GO:0022622	Biological process	root system development
TRINITY_DN4105_c0_g1	AT1G68320	MYB62	GO:0010629	Biological process	negative regulation of gene expression
TRINITY_DN4105_c0_g1	AT1G68320	MYB62	GO:0010605	Biological process	negative regulation of macromolecule metabolic process
TRINITY_DN4105_c0_g1	AT1G68320	MYB62	GO:0045934	Biological process	negative regulation of nucleobase-containing compound metabolic process
TRINITY_DN4105_c0_g1	AT1G68320	MYB62	GO:0051172	Biological process	negative regulation of nitrogen compound metabolic process
TRINITY_DN4105_c0_g1	AT1G68320	MYB62	GO:0019219	Biological process	regulation of nucleobase-containing compound metabolic process
TRINITY_DN4105_c0_g1	AT1G68320	MYB62	GO:0051252	Biological process	regulation of RNA metabolic process
TRINITY_DN4105_c0_g1	AT1G68320	MYB62	GO:2001141	Biological process	regulation of RNA biosynthetic process
TRINITY_DN4105_c0_g1	AT1G68320	MYB62	GO:0010556	Biological process	regulation of macromolecule biosynthetic process
TRINITY_DN4105_c0_g1	AT1G68320	MYB62	GO:1903506	Biological process	regulation of nucleic acid-templated transcription
TRINITY_DN4105_c0_g1	AT1G68320	MYB62	GO:0006355	Biological process	regulation of transcription, DNA-templated
TRINITY_DN4105_c0_g1	AT1G68320	MYB62	GO:2000112	Biological process	regulation of cellular macromolecule biosynthetic process
TRINITY_DN4105_c0_g1	AT1G68320	MYB62	GO:0045892	Biological process	negative regulation of transcription, DNA-templated
TRINITY_DN4105_c0_g1	AT1G68320	MYB62	GO:2000113	Biological process	negative regulation of cellular macromolecule biosynthetic process
TRINITY_DN4105_c0_g1	AT1G68320	MYB62	GO:0010558	Biological process	negative regulation of macromolecule biosynthetic process
TRINITY_DN4105_c0_g1	AT1G68320	MYB62	GO:1903507	Biological process	negative regulation of nucleic acid-templated transcription
TRINITY_DN4105_c0_g1	AT1G68320	MYB62	GO:1902679	Biological process	negative regulation of RNA biosynthetic process
TRINITY_DN4105_c0_g1	AT1G68320	MYB62	GO:0051253	Biological process	negative regulation of RNA metabolic process
TRINITY_DN4105_c0_g1	AT1G68320	MYB62	GO:0055083	Biological process	monovalent inorganic anion homeostasis
TRINITY_DN4105_c0_g1	AT1G68320	MYB62	GO:0055081	Biological process	anion homeostasis
TRINITY_DN4105_c0_g1	AT1G68320	MYB62	GO:0072506	Biological process	trivalent inorganic anion homeostasis
TRINITY_DN4105_c0_g1	AT1G68320	MYB62	GO:0055062	Biological process	phosphate ion homeostasis
TRINITY_DN4105_c0_g1	AT1G68320	MYB62	GO:0072505	Biological process	divalent inorganic anion homeostasis
TRINITY_DN4105_c0_g1	AT1G68320	MYB62	GO:0005488	Molecular function	binding
TRINITY_DN4105_c0_g1	AT1G68320	MYB62	GO:1901363	Molecular function	heterocyclic compound binding
TRINITY_DN4105_c0_g1	AT1G68320	MYB62	GO:0097159	Molecular function	organic cyclic compound binding
TRINITY_DN4105_c0_g1	AT1G68320	MYB62	GO:0003676	Molecular function	nucleic acid binding
TRINITY_DN4105_c0_g1	AT1G68320	MYB62	GO:0003677	Molecular function	DNA binding
TRINITY_DN4105_c0_g1	AT1G68320	MYB62	GO:0140110	Molecular function	transcription regulator activity
TRINITY_DN4105_c0_g1	AT1G68320	MYB62	GO:0098772	Molecular function	molecular function regulator
TRINITY_DN4105_c0_g1	AT1G68320	MYB62	GO:0043565	Molecular function	sequence-specific DNA binding
TRINITY_DN4105_c0_g1	AT1G68320	MYB62	GO:0003700	Molecular function	DNA-binding transcription factor activity
TRINITY_DN4105_c0_g1	AT1G79180	MYB63	GO:0008152	Biological process	metabolic process
TRINITY_DN4105_c0_g1	AT1G79180	MYB63	GO:0071704	Biological process	organic substance metabolic process
TRINITY_DN4105_c0_g1	AT1G79180	MYB63	GO:0044237	Biological process	cellular metabolic process
TRINITY_DN4105_c0_g1	AT1G79180	MYB63	GO:0009987	Biological process	cellular process
TRINITY_DN4105_c0_g1	AT1G79180	MYB63	GO:0050789	Biological process	regulation of biological process
TRINITY_DN4105_c0_g1	AT1G79180	MYB63	GO:0065007	Biological process	biological regulation
TRINITY_DN4105_c0_g1	AT1G79180	MYB63	GO:0019222	Biological process	regulation of metabolic process
TRINITY_DN4105_c0_g1	AT1G79180	MYB63	GO:0009889	Biological process	regulation of biosynthetic process
TRINITY_DN4105_c0_g1	AT1G79180	MYB63	GO:0031323	Biological process	regulation of cellular metabolic process
TRINITY_DN4105_c0_g1	AT1G79180	MYB63	GO:0050794	Biological process	regulation of cellular process
TRINITY_DN4105_c0_g1	AT1G79180	MYB63	GO:0031326	Biological process	regulation of cellular biosynthetic process
TRINITY_DN4105_c0_g1	AT1G79180	MYB63	GO:1901576	Biological process	organic substance biosynthetic process
TRINITY_DN4105_c0_g1	AT1G79180	MYB63	GO:0009058	Biological process	biosynthetic process
TRINITY_DN4105_c0_g1	AT1G79180	MYB63	GO:0044249	Biological process	cellular biosynthetic process
TRINITY_DN4105_c0_g1	AT1G79180	MYB63	GO:0080090	Biological process	regulation of primary metabolic process
TRINITY_DN4105_c0_g1	AT1G79180	MYB63	GO:0009891	Biological process	positive regulation of biosynthetic process
TRINITY_DN4105_c0_g1	AT1G79180	MYB63	GO:0009893	Biological process	positive regulation of metabolic process
TRINITY_DN4105_c0_g1	AT1G79180	MYB63	GO:0048518	Biological process	positive regulation of biological process
TRINITY_DN4105_c0_g1	AT1G79180	MYB63	GO:0050896	Biological process	response to stimulus
TRINITY_DN4105_c0_g1	AT1G79180	MYB63	GO:0009416	Biological process	response to light stimulus
TRINITY_DN4105_c0_g1	AT1G79180	MYB63	GO:0009314	Biological process	response to radiation
TRINITY_DN4105_c0_g1	AT1G79180	MYB63	GO:0009628	Biological process	response to abiotic stimulus
TRINITY_DN4105_c0_g1	AT1G79180	MYB63	GO:0060255	Biological process	regulation of macromolecule metabolic process
TRINITY_DN4105_c0_g1	AT1G79180	MYB63	GO:0051171	Biological process	regulation of nitrogen compound metabolic process
TRINITY_DN4105_c0_g1	AT1G79180	MYB63	GO:0048522	Biological process	positive regulation of cellular process
TRINITY_DN4105_c0_g1	AT1G79180	MYB63	GO:0031325	Biological process	positive regulation of cellular metabolic process
TRINITY_DN4105_c0_g1	AT1G79180	MYB63	GO:0051173	Biological process	positive regulation of nitrogen compound metabolic process
TRINITY_DN4105_c0_g1	AT1G79180	MYB63	GO:0010604	Biological process	positive regulation of macromolecule metabolic process
TRINITY_DN4105_c0_g1	AT1G79180	MYB63	GO:2000652	Biological process	regulation of secondary cell wall biogenesis
TRINITY_DN4105_c0_g1	AT1G79180	MYB63	GO:1903338	Biological process	regulation of cell wall organization or biogenesis
TRINITY_DN4105_c0_g1	AT1G79180	MYB63	GO:0044087	Biological process	regulation of cellular component biogenesis
TRINITY_DN4105_c0_g1	AT1G79180	MYB63	GO:0009699	Biological process	phenylpropanoid biosynthetic process
TRINITY_DN4105_c0_g1	AT1G79180	MYB63	GO:0044550	Biological process	secondary metabolite biosynthetic process
TRINITY_DN4105_c0_g1	AT1G79180	MYB63	GO:0019748	Biological process	secondary metabolic process
TRINITY_DN4105_c0_g1	AT1G79180	MYB63	GO:0009698	Biological process	phenylpropanoid metabolic process
TRINITY_DN4105_c0_g1	AT1G79180	MYB63	GO:0006725	Biological process	cellular aromatic compound metabolic process
TRINITY_DN4105_c0_g1	AT1G79180	MYB63	GO:1901360	Biological process	organic cyclic compound metabolic process
TRINITY_DN4105_c0_g1	AT1G79180	MYB63	GO:0019438	Biological process	aromatic compound biosynthetic process
TRINITY_DN4105_c0_g1	AT1G79180	MYB63	GO:1901362	Biological process	organic cyclic compound biosynthetic process
TRINITY_DN4105_c0_g1	AT1G79180	MYB63	GO:0010468	Biological process	regulation of gene expression
TRINITY_DN4105_c0_g1	AT1G79180	MYB63	GO:0009809	Biological process	lignin biosynthetic process
TRINITY_DN4105_c0_g1	AT1G79180	MYB63	GO:0009808	Biological process	lignin metabolic process
TRINITY_DN4105_c0_g1	AT1G79180	MYB63	GO:0019219	Biological process	regulation of nucleobase-containing compound metabolic process
TRINITY_DN4105_c0_g1	AT1G79180	MYB63	GO:0051252	Biological process	regulation of RNA metabolic process
TRINITY_DN4105_c0_g1	AT1G79180	MYB63	GO:0051254	Biological process	positive regulation of RNA metabolic process
TRINITY_DN4105_c0_g1	AT1G79180	MYB63	GO:0045935	Biological process	positive regulation of nucleobase-containing compound metabolic process
TRINITY_DN4105_c0_g1	AT1G79180	MYB63	GO:0045893	Biological process	positive regulation of transcription, DNA-templated
TRINITY_DN4105_c0_g1	AT1G79180	MYB63	GO:1903508	Biological process	positive regulation of nucleic acid-templated transcription
TRINITY_DN4105_c0_g1	AT1G79180	MYB63	GO:1902680	Biological process	positive regulation of RNA biosynthetic process
TRINITY_DN4105_c0_g1	AT1G79180	MYB63	GO:0031328	Biological process	positive regulation of cellular biosynthetic process
TRINITY_DN4105_c0_g1	AT1G79180	MYB63	GO:2001141	Biological process	regulation of RNA biosynthetic process
TRINITY_DN4105_c0_g1	AT1G79180	MYB63	GO:0010556	Biological process	regulation of macromolecule biosynthetic process
TRINITY_DN4105_c0_g1	AT1G79180	MYB63	GO:0010557	Biological process	positive regulation of macromolecule biosynthetic process
TRINITY_DN4105_c0_g1	AT1G79180	MYB63	GO:1903506	Biological process	regulation of nucleic acid-templated transcription
TRINITY_DN4105_c0_g1	AT1G79180	MYB63	GO:0006355	Biological process	regulation of transcription, DNA-templated
TRINITY_DN4105_c0_g1	AT1G79180	MYB63	GO:2000112	Biological process	regulation of cellular macromolecule biosynthetic process
TRINITY_DN4105_c0_g1	AT1G79180	MYB63	GO:0010628	Biological process	positive regulation of gene expression
TRINITY_DN4105_c0_g1	AT1G79180	MYB63	GO:0009411	Biological process	response to UV
TRINITY_DN4105_c0_g1	AT1G79180	MYB63	GO:0005488	Molecular function	binding
TRINITY_DN4105_c0_g1	AT1G79180	MYB63	GO:1901363	Molecular function	heterocyclic compound binding
TRINITY_DN4105_c0_g1	AT1G79180	MYB63	GO:0097159	Molecular function	organic cyclic compound binding
TRINITY_DN4105_c0_g1	AT1G79180	MYB63	GO:0005515	Molecular function	protein binding
TRINITY_DN4105_c0_g1	AT1G79180	MYB63	GO:0003676	Molecular function	nucleic acid binding
TRINITY_DN4105_c0_g1	AT1G79180	MYB63	GO:0003690	Molecular function	double-stranded DNA binding
TRINITY_DN4105_c0_g1	AT1G79180	MYB63	GO:0003677	Molecular function	DNA binding
TRINITY_DN4105_c0_g1	AT1G79180	MYB63	GO:0140110	Molecular function	transcription regulator activity
TRINITY_DN4105_c0_g1	AT1G79180	MYB63	GO:0098772	Molecular function	molecular function regulator
TRINITY_DN4105_c0_g1	AT1G79180	MYB63	GO:0000976	Molecular function	transcription regulatory region sequence-specific DNA binding
TRINITY_DN4105_c0_g1	AT1G79180	MYB63	GO:0001067	Molecular function	regulatory region nucleic acid binding
TRINITY_DN4105_c0_g1	AT1G79180	MYB63	GO:1990837	Molecular function	sequence-specific double-stranded DNA binding
TRINITY_DN4105_c0_g1	AT1G79180	MYB63	GO:0043565	Molecular function	sequence-specific DNA binding
TRINITY_DN4105_c0_g1	AT1G79180	MYB63	GO:0003700	Molecular function	DNA-binding transcription factor activity
TRINITY_DN4105_c0_g1	AT2G31180	MYB14	GO:0050789	Biological process	regulation of biological process
TRINITY_DN4105_c0_g1	AT2G31180	MYB14	GO:0065007	Biological process	biological regulation
TRINITY_DN4105_c0_g1	AT2G31180	MYB14	GO:0019222	Biological process	regulation of metabolic process
TRINITY_DN4105_c0_g1	AT2G31180	MYB14	GO:0009889	Biological process	regulation of biosynthetic process
TRINITY_DN4105_c0_g1	AT2G31180	MYB14	GO:0031323	Biological process	regulation of cellular metabolic process
TRINITY_DN4105_c0_g1	AT2G31180	MYB14	GO:0050794	Biological process	regulation of cellular process
TRINITY_DN4105_c0_g1	AT2G31180	MYB14	GO:0031326	Biological process	regulation of cellular biosynthetic process
TRINITY_DN4105_c0_g1	AT2G31180	MYB14	GO:0080090	Biological process	regulation of primary metabolic process
TRINITY_DN4105_c0_g1	AT2G31180	MYB14	GO:0009891	Biological process	positive regulation of biosynthetic process
TRINITY_DN4105_c0_g1	AT2G31180	MYB14	GO:0009893	Biological process	positive regulation of metabolic process
TRINITY_DN4105_c0_g1	AT2G31180	MYB14	GO:0048518	Biological process	positive regulation of biological process
TRINITY_DN4105_c0_g1	AT2G31180	MYB14	GO:0050896	Biological process	response to stimulus
TRINITY_DN4105_c0_g1	AT2G31180	MYB14	GO:0009628	Biological process	response to abiotic stimulus
TRINITY_DN4105_c0_g1	AT2G31180	MYB14	GO:0060255	Biological process	regulation of macromolecule metabolic process
TRINITY_DN4105_c0_g1	AT2G31180	MYB14	GO:0051171	Biological process	regulation of nitrogen compound metabolic process
TRINITY_DN4105_c0_g1	AT2G31180	MYB14	GO:0048522	Biological process	positive regulation of cellular process
TRINITY_DN4105_c0_g1	AT2G31180	MYB14	GO:0031325	Biological process	positive regulation of cellular metabolic process
TRINITY_DN4105_c0_g1	AT2G31180	MYB14	GO:0051173	Biological process	positive regulation of nitrogen compound metabolic process
TRINITY_DN4105_c0_g1	AT2G31180	MYB14	GO:0010604	Biological process	positive regulation of macromolecule metabolic process
TRINITY_DN4105_c0_g1	AT2G31180	MYB14	GO:0006950	Biological process	response to stress
TRINITY_DN4105_c0_g1	AT2G31180	MYB14	GO:0009266	Biological process	response to temperature stimulus
TRINITY_DN4105_c0_g1	AT2G31180	MYB14	GO:0010468	Biological process	regulation of gene expression
TRINITY_DN4105_c0_g1	AT2G31180	MYB14	GO:0019219	Biological process	regulation of nucleobase-containing compound metabolic process
TRINITY_DN4105_c0_g1	AT2G31180	MYB14	GO:0051252	Biological process	regulation of RNA metabolic process
TRINITY_DN4105_c0_g1	AT2G31180	MYB14	GO:0051254	Biological process	positive regulation of RNA metabolic process
TRINITY_DN4105_c0_g1	AT2G31180	MYB14	GO:0045935	Biological process	positive regulation of nucleobase-containing compound metabolic process
TRINITY_DN4105_c0_g1	AT2G31180	MYB14	GO:0045893	Biological process	positive regulation of transcription, DNA-templated
TRINITY_DN4105_c0_g1	AT2G31180	MYB14	GO:1903508	Biological process	positive regulation of nucleic acid-templated transcription
TRINITY_DN4105_c0_g1	AT2G31180	MYB14	GO:1902680	Biological process	positive regulation of RNA biosynthetic process
TRINITY_DN4105_c0_g1	AT2G31180	MYB14	GO:0031328	Biological process	positive regulation of cellular biosynthetic process
TRINITY_DN4105_c0_g1	AT2G31180	MYB14	GO:2001141	Biological process	regulation of RNA biosynthetic process
TRINITY_DN4105_c0_g1	AT2G31180	MYB14	GO:0010556	Biological process	regulation of macromolecule biosynthetic process
TRINITY_DN4105_c0_g1	AT2G31180	MYB14	GO:0010557	Biological process	positive regulation of macromolecule biosynthetic process
TRINITY_DN4105_c0_g1	AT2G31180	MYB14	GO:1903506	Biological process	regulation of nucleic acid-templated transcription
TRINITY_DN4105_c0_g1	AT2G31180	MYB14	GO:0006355	Biological process	regulation of transcription, DNA-templated
TRINITY_DN4105_c0_g1	AT2G31180	MYB14	GO:2000112	Biological process	regulation of cellular macromolecule biosynthetic process
TRINITY_DN4105_c0_g1	AT2G31180	MYB14	GO:0010628	Biological process	positive regulation of gene expression
TRINITY_DN4105_c0_g1	AT2G31180	MYB14	GO:0050826	Biological process	response to freezing
TRINITY_DN4105_c0_g1	AT2G31180	MYB14	GO:0005488	Molecular function	binding
TRINITY_DN4105_c0_g1	AT2G31180	MYB14	GO:1901363	Molecular function	heterocyclic compound binding
TRINITY_DN4105_c0_g1	AT2G31180	MYB14	GO:0097159	Molecular function	organic cyclic compound binding
TRINITY_DN4105_c0_g1	AT2G31180	MYB14	GO:0003676	Molecular function	nucleic acid binding
TRINITY_DN4105_c0_g1	AT2G31180	MYB14	GO:0003690	Molecular function	double-stranded DNA binding
TRINITY_DN4105_c0_g1	AT2G31180	MYB14	GO:0003677	Molecular function	DNA binding
TRINITY_DN4105_c0_g1	AT2G31180	MYB14	GO:0140110	Molecular function	transcription regulator activity
TRINITY_DN4105_c0_g1	AT2G31180	MYB14	GO:0098772	Molecular function	molecular function regulator
TRINITY_DN4105_c0_g1	AT2G31180	MYB14	GO:0000976	Molecular function	transcription regulatory region sequence-specific DNA binding
TRINITY_DN4105_c0_g1	AT2G31180	MYB14	GO:0001067	Molecular function	regulatory region nucleic acid binding
TRINITY_DN4105_c0_g1	AT2G31180	MYB14	GO:1990837	Molecular function	sequence-specific double-stranded DNA binding
TRINITY_DN4105_c0_g1	AT2G31180	MYB14	GO:0043565	Molecular function	sequence-specific DNA binding
TRINITY_DN4105_c0_g1	AT2G31180	MYB14	GO:0003700	Molecular function	DNA-binding transcription factor activity
TRINITY_DN4105_c0_g1	AT2G36890	RAX2	GO:0009987	Biological process	cellular process
TRINITY_DN4105_c0_g1	AT2G36890	RAX2	GO:0050789	Biological process	regulation of biological process
TRINITY_DN4105_c0_g1	AT2G36890	RAX2	GO:0065007	Biological process	biological regulation
TRINITY_DN4105_c0_g1	AT2G36890	RAX2	GO:0050794	Biological process	regulation of cellular process
TRINITY_DN4105_c0_g1	AT2G36890	RAX2	GO:0051716	Biological process	cellular response to stimulus
TRINITY_DN4105_c0_g1	AT2G36890	RAX2	GO:0050896	Biological process	response to stimulus
TRINITY_DN4105_c0_g1	AT2G36890	RAX2	GO:0009416	Biological process	response to light stimulus
TRINITY_DN4105_c0_g1	AT2G36890	RAX2	GO:0009314	Biological process	response to radiation
TRINITY_DN4105_c0_g1	AT2G36890	RAX2	GO:0009628	Biological process	response to abiotic stimulus
TRINITY_DN4105_c0_g1	AT2G36890	RAX2	GO:0071482	Biological process	cellular response to light stimulus
TRINITY_DN4105_c0_g1	AT2G36890	RAX2	GO:0071478	Biological process	cellular response to radiation
TRINITY_DN4105_c0_g1	AT2G36890	RAX2	GO:0071214	Biological process	cellular response to abiotic stimulus
TRINITY_DN4105_c0_g1	AT2G36890	RAX2	GO:0104004	Biological process	cellular response to environmental stimulus
TRINITY_DN4105_c0_g1	AT2G36890	RAX2	GO:0007165	Biological process	signal transduction
TRINITY_DN4105_c0_g1	AT2G36890	RAX2	GO:0023052	Biological process	signaling
TRINITY_DN4105_c0_g1	AT2G36890	RAX2	GO:0007154	Biological process	cell communication
TRINITY_DN4105_c0_g1	AT2G36890	RAX2	GO:0009785	Biological process	blue light signaling pathway
TRINITY_DN4105_c0_g1	AT2G36890	RAX2	GO:0030522	Biological process	intracellular receptor signaling pathway
TRINITY_DN4105_c0_g1	AT2G36890	RAX2	GO:0071483	Biological process	cellular response to blue light
TRINITY_DN4105_c0_g1	AT2G36890	RAX2	GO:0009637	Biological process	response to blue light
TRINITY_DN4105_c0_g1	AT2G36890	RAX2	GO:0005488	Molecular function	binding
TRINITY_DN4105_c0_g1	AT2G36890	RAX2	GO:0005515	Molecular function	protein binding
TRINITY_DN4105_c0_g1	AT2G36890	RAX2	GO:0140110	Molecular function	transcription regulator activity
TRINITY_DN4105_c0_g1	AT2G36890	RAX2	GO:0098772	Molecular function	molecular function regulator
TRINITY_DN4105_c0_g1	AT2G36890	RAX2	GO:0003700	Molecular function	DNA-binding transcription factor activity
TRINITY_DN4105_c0_g1	AT3G28470	TDF1	GO:0007275	Biological process	multicellular organism development
TRINITY_DN4105_c0_g1	AT3G28470	TDF1	GO:0032501	Biological process	multicellular organismal process
TRINITY_DN4105_c0_g1	AT3G28470	TDF1	GO:0048856	Biological process	anatomical structure development
TRINITY_DN4105_c0_g1	AT3G28470	TDF1	GO:0032502	Biological process	developmental process
TRINITY_DN4105_c0_g1	AT3G28470	TDF1	GO:0048443	Biological process	stamen development
TRINITY_DN4105_c0_g1	AT3G28470	TDF1	GO:0048827	Biological process	phyllome development
TRINITY_DN4105_c0_g1	AT3G28470	TDF1	GO:0099402	Biological process	plant organ development
TRINITY_DN4105_c0_g1	AT3G28470	TDF1	GO:0048731	Biological process	system development
TRINITY_DN4105_c0_g1	AT3G28470	TDF1	GO:0048367	Biological process	shoot system development
TRINITY_DN4105_c0_g1	AT3G28470	TDF1	GO:0048466	Biological process	androecium development
TRINITY_DN4105_c0_g1	AT3G28470	TDF1	GO:0048438	Biological process	floral whorl development
TRINITY_DN4105_c0_g1	AT3G28470	TDF1	GO:0009908	Biological process	flower development
TRINITY_DN4105_c0_g1	AT3G28470	TDF1	GO:0090567	Biological process	reproductive shoot system development
TRINITY_DN4105_c0_g1	AT3G28470	TDF1	GO:0009791	Biological process	post-embryonic development
TRINITY_DN4105_c0_g1	AT3G28470	TDF1	GO:0048608	Biological process	reproductive structure development
TRINITY_DN4105_c0_g1	AT3G28470	TDF1	GO:0061458	Biological process	reproductive system development
TRINITY_DN4105_c0_g1	AT3G28470	TDF1	GO:0003006	Biological process	developmental process involved in reproduction
TRINITY_DN4105_c0_g1	AT3G28470	TDF1	GO:0022414	Biological process	reproductive process
TRINITY_DN4105_c0_g1	AT3G28470	TDF1	GO:0000003	Biological process	reproduction
TRINITY_DN4105_c0_g1	AT3G28470	TDF1	GO:0048437	Biological process	floral organ development
TRINITY_DN4105_c0_g1	AT3G28470	TDF1	GO:0055046	Biological process	microgametogenesis
TRINITY_DN4105_c0_g1	AT3G28470	TDF1	GO:0009555	Biological process	pollen development
TRINITY_DN4105_c0_g1	AT3G28470	TDF1	GO:0048229	Biological process	gametophyte development
TRINITY_DN4105_c0_g1	AT3G28470	TDF1	GO:0051179	Biological process	localization
TRINITY_DN4105_c0_g1	AT3G28470	TDF1	GO:0033036	Biological process	macromolecule localization
TRINITY_DN4105_c0_g1	AT3G28470	TDF1	GO:0052545	Biological process	callose localization
TRINITY_DN4105_c0_g1	AT3G28470	TDF1	GO:0033037	Biological process	polysaccharide localization
TRINITY_DN4105_c0_g1	AT3G28470	TDF1	GO:0048653	Biological process	anther development
TRINITY_DN4105_c0_g1	AT3G28470	TDF1	GO:0048658	Biological process	anther wall tapetum development
TRINITY_DN4105_c0_g1	AT3G28470	TDF1	GO:0005488	Molecular function	binding
TRINITY_DN4105_c0_g1	AT3G28470	TDF1	GO:0005515	Molecular function	protein binding
TRINITY_DN4105_c0_g1	AT3G28470	TDF1	GO:0140110	Molecular function	transcription regulator activity
TRINITY_DN4105_c0_g1	AT3G28470	TDF1	GO:0098772	Molecular function	molecular function regulator
TRINITY_DN4105_c0_g1	AT3G28470	TDF1	GO:0003700	Molecular function	DNA-binding transcription factor activity
TRINITY_DN4105_c0_g1	AT3G46130	MYB48	GO:0050789	Biological process	regulation of biological process
TRINITY_DN4105_c0_g1	AT3G46130	MYB48	GO:0065007	Biological process	biological regulation
TRINITY_DN4105_c0_g1	AT3G46130	MYB48	GO:0019222	Biological process	regulation of metabolic process
TRINITY_DN4105_c0_g1	AT3G46130	MYB48	GO:0009889	Biological process	regulation of biosynthetic process
TRINITY_DN4105_c0_g1	AT3G46130	MYB48	GO:0031323	Biological process	regulation of cellular metabolic process
TRINITY_DN4105_c0_g1	AT3G46130	MYB48	GO:0050794	Biological process	regulation of cellular process
TRINITY_DN4105_c0_g1	AT3G46130	MYB48	GO:0031326	Biological process	regulation of cellular biosynthetic process
TRINITY_DN4105_c0_g1	AT3G46130	MYB48	GO:0080090	Biological process	regulation of primary metabolic process
TRINITY_DN4105_c0_g1	AT3G46130	MYB48	GO:0060255	Biological process	regulation of macromolecule metabolic process
TRINITY_DN4105_c0_g1	AT3G46130	MYB48	GO:0051171	Biological process	regulation of nitrogen compound metabolic process
TRINITY_DN4105_c0_g1	AT3G46130	MYB48	GO:0010468	Biological process	regulation of gene expression
TRINITY_DN4105_c0_g1	AT3G46130	MYB48	GO:0019219	Biological process	regulation of nucleobase-containing compound metabolic process
TRINITY_DN4105_c0_g1	AT3G46130	MYB48	GO:0051252	Biological process	regulation of RNA metabolic process
TRINITY_DN4105_c0_g1	AT3G46130	MYB48	GO:2001141	Biological process	regulation of RNA biosynthetic process
TRINITY_DN4105_c0_g1	AT3G46130	MYB48	GO:0010556	Biological process	regulation of macromolecule biosynthetic process
TRINITY_DN4105_c0_g1	AT3G46130	MYB48	GO:1903506	Biological process	regulation of nucleic acid-templated transcription
TRINITY_DN4105_c0_g1	AT3G46130	MYB48	GO:0006355	Biological process	regulation of transcription, DNA-templated
TRINITY_DN4105_c0_g1	AT3G46130	MYB48	GO:2000112	Biological process	regulation of cellular macromolecule biosynthetic process
TRINITY_DN4105_c0_g1	AT3G46130	MYB48	GO:0005488	Molecular function	binding
TRINITY_DN4105_c0_g1	AT3G46130	MYB48	GO:1901363	Molecular function	heterocyclic compound binding
TRINITY_DN4105_c0_g1	AT3G46130	MYB48	GO:0097159	Molecular function	organic cyclic compound binding
TRINITY_DN4105_c0_g1	AT3G46130	MYB48	GO:0003676	Molecular function	nucleic acid binding
TRINITY_DN4105_c0_g1	AT3G46130	MYB48	GO:0003677	Molecular function	DNA binding
TRINITY_DN4105_c0_g1	AT3G46130	MYB48	GO:0140110	Molecular function	transcription regulator activity
TRINITY_DN4105_c0_g1	AT3G46130	MYB48	GO:0098772	Molecular function	molecular function regulator
TRINITY_DN4105_c0_g1	AT3G46130	MYB48	GO:0043565	Molecular function	sequence-specific DNA binding
TRINITY_DN4105_c0_g1	AT3G46130	MYB48	GO:0003700	Molecular function	DNA-binding transcription factor activity
TRINITY_DN4105_c0_g1	AT3G47600	MYB94	GO:0050789	Biological process	regulation of biological process
TRINITY_DN4105_c0_g1	AT3G47600	MYB94	GO:0065007	Biological process	biological regulation
TRINITY_DN4105_c0_g1	AT3G47600	MYB94	GO:0019222	Biological process	regulation of metabolic process
TRINITY_DN4105_c0_g1	AT3G47600	MYB94	GO:0009889	Biological process	regulation of biosynthetic process
TRINITY_DN4105_c0_g1	AT3G47600	MYB94	GO:0031323	Biological process	regulation of cellular metabolic process
TRINITY_DN4105_c0_g1	AT3G47600	MYB94	GO:0050794	Biological process	regulation of cellular process
TRINITY_DN4105_c0_g1	AT3G47600	MYB94	GO:0031326	Biological process	regulation of cellular biosynthetic process
TRINITY_DN4105_c0_g1	AT3G47600	MYB94	GO:0080090	Biological process	regulation of primary metabolic process
TRINITY_DN4105_c0_g1	AT3G47600	MYB94	GO:1904278	Biological process	positive regulation of wax biosynthetic process
TRINITY_DN4105_c0_g1	AT3G47600	MYB94	GO:0009891	Biological process	positive regulation of biosynthetic process
TRINITY_DN4105_c0_g1	AT3G47600	MYB94	GO:0009893	Biological process	positive regulation of metabolic process
TRINITY_DN4105_c0_g1	AT3G47600	MYB94	GO:0048518	Biological process	positive regulation of biological process
TRINITY_DN4105_c0_g1	AT3G47600	MYB94	GO:1904276	Biological process	regulation of wax biosynthetic process
TRINITY_DN4105_c0_g1	AT3G47600	MYB94	GO:0050896	Biological process	response to stimulus
TRINITY_DN4105_c0_g1	AT3G47600	MYB94	GO:0042221	Biological process	response to chemical
TRINITY_DN4105_c0_g1	AT3G47600	MYB94	GO:0010035	Biological process	response to inorganic substance
TRINITY_DN4105_c0_g1	AT3G47600	MYB94	GO:0009628	Biological process	response to abiotic stimulus
TRINITY_DN4105_c0_g1	AT3G47600	MYB94	GO:0060255	Biological process	regulation of macromolecule metabolic process
TRINITY_DN4105_c0_g1	AT3G47600	MYB94	GO:0051171	Biological process	regulation of nitrogen compound metabolic process
TRINITY_DN4105_c0_g1	AT3G47600	MYB94	GO:0048522	Biological process	positive regulation of cellular process
TRINITY_DN4105_c0_g1	AT3G47600	MYB94	GO:0031325	Biological process	positive regulation of cellular metabolic process
TRINITY_DN4105_c0_g1	AT3G47600	MYB94	GO:0051173	Biological process	positive regulation of nitrogen compound metabolic process
TRINITY_DN4105_c0_g1	AT3G47600	MYB94	GO:0010604	Biological process	positive regulation of macromolecule metabolic process
TRINITY_DN4105_c0_g1	AT3G47600	MYB94	GO:0006950	Biological process	response to stress
TRINITY_DN4105_c0_g1	AT3G47600	MYB94	GO:0010468	Biological process	regulation of gene expression
TRINITY_DN4105_c0_g1	AT3G47600	MYB94	GO:1901700	Biological process	response to oxygen-containing compound
TRINITY_DN4105_c0_g1	AT3G47600	MYB94	GO:0010033	Biological process	response to organic substance
TRINITY_DN4105_c0_g1	AT3G47600	MYB94	GO:0009725	Biological process	response to hormone
TRINITY_DN4105_c0_g1	AT3G47600	MYB94	GO:0009719	Biological process	response to endogenous stimulus
TRINITY_DN4105_c0_g1	AT3G47600	MYB94	GO:0080167	Biological process	response to karrikin
TRINITY_DN4105_c0_g1	AT3G47600	MYB94	GO:0019219	Biological process	regulation of nucleobase-containing compound metabolic process
TRINITY_DN4105_c0_g1	AT3G47600	MYB94	GO:0051252	Biological process	regulation of RNA metabolic process
TRINITY_DN4105_c0_g1	AT3G47600	MYB94	GO:0051254	Biological process	positive regulation of RNA metabolic process
TRINITY_DN4105_c0_g1	AT3G47600	MYB94	GO:0045935	Biological process	positive regulation of nucleobase-containing compound metabolic process
TRINITY_DN4105_c0_g1	AT3G47600	MYB94	GO:0009415	Biological process	response to water
TRINITY_DN4105_c0_g1	AT3G47600	MYB94	GO:0001101	Biological process	response to acid chemical
TRINITY_DN4105_c0_g1	AT3G47600	MYB94	GO:0045893	Biological process	positive regulation of transcription, DNA-templated
TRINITY_DN4105_c0_g1	AT3G47600	MYB94	GO:1903508	Biological process	positive regulation of nucleic acid-templated transcription
TRINITY_DN4105_c0_g1	AT3G47600	MYB94	GO:1902680	Biological process	positive regulation of RNA biosynthetic process
TRINITY_DN4105_c0_g1	AT3G47600	MYB94	GO:0031328	Biological process	positive regulation of cellular biosynthetic process
TRINITY_DN4105_c0_g1	AT3G47600	MYB94	GO:2001141	Biological process	regulation of RNA biosynthetic process
TRINITY_DN4105_c0_g1	AT3G47600	MYB94	GO:0010556	Biological process	regulation of macromolecule biosynthetic process
TRINITY_DN4105_c0_g1	AT3G47600	MYB94	GO:0010557	Biological process	positive regulation of macromolecule biosynthetic process
TRINITY_DN4105_c0_g1	AT3G47600	MYB94	GO:1903506	Biological process	regulation of nucleic acid-templated transcription
TRINITY_DN4105_c0_g1	AT3G47600	MYB94	GO:0006355	Biological process	regulation of transcription, DNA-templated
TRINITY_DN4105_c0_g1	AT3G47600	MYB94	GO:2000112	Biological process	regulation of cellular macromolecule biosynthetic process
TRINITY_DN4105_c0_g1	AT3G47600	MYB94	GO:0010628	Biological process	positive regulation of gene expression
TRINITY_DN4105_c0_g1	AT3G47600	MYB94	GO:0009414	Biological process	response to water deprivation
TRINITY_DN4105_c0_g1	AT3G47600	MYB94	GO:0005488	Molecular function	binding
TRINITY_DN4105_c0_g1	AT3G47600	MYB94	GO:1901363	Molecular function	heterocyclic compound binding
TRINITY_DN4105_c0_g1	AT3G47600	MYB94	GO:0097159	Molecular function	organic cyclic compound binding
TRINITY_DN4105_c0_g1	AT3G47600	MYB94	GO:0005515	Molecular function	protein binding
TRINITY_DN4105_c0_g1	AT3G47600	MYB94	GO:0003676	Molecular function	nucleic acid binding
TRINITY_DN4105_c0_g1	AT3G47600	MYB94	GO:0003677	Molecular function	DNA binding
TRINITY_DN4105_c0_g1	AT3G47600	MYB94	GO:0140110	Molecular function	transcription regulator activity
TRINITY_DN4105_c0_g1	AT3G47600	MYB94	GO:0098772	Molecular function	molecular function regulator
TRINITY_DN4105_c0_g1	AT3G47600	MYB94	GO:0043565	Molecular function	sequence-specific DNA binding
TRINITY_DN4105_c0_g1	AT3G47600	MYB94	GO:0003700	Molecular function	DNA-binding transcription factor activity
TRINITY_DN4105_c0_g1	AT3G49690	MYB84		Biological process	UNCLASSIFIED
TRINITY_DN4105_c0_g1	AT3G49690	MYB84	GO:0140110	Molecular function	transcription regulator activity
TRINITY_DN4105_c0_g1	AT3G49690	MYB84	GO:0098772	Molecular function	molecular function regulator
TRINITY_DN4105_c0_g1	AT3G49690	MYB84	GO:0003700	Molecular function	DNA-binding transcription factor activity
TRINITY_DN4105_c0_g1	AT3G53200	MYB27	GO:0050789	Biological process	regulation of biological process
TRINITY_DN4105_c0_g1	AT3G53200	MYB27	GO:0065007	Biological process	biological regulation
TRINITY_DN4105_c0_g1	AT3G53200	MYB27	GO:0019222	Biological process	regulation of metabolic process
TRINITY_DN4105_c0_g1	AT3G53200	MYB27	GO:0009889	Biological process	regulation of biosynthetic process
TRINITY_DN4105_c0_g1	AT3G53200	MYB27	GO:0031323	Biological process	regulation of cellular metabolic process
TRINITY_DN4105_c0_g1	AT3G53200	MYB27	GO:0050794	Biological process	regulation of cellular process
TRINITY_DN4105_c0_g1	AT3G53200	MYB27	GO:0031326	Biological process	regulation of cellular biosynthetic process
TRINITY_DN4105_c0_g1	AT3G53200	MYB27	GO:0080090	Biological process	regulation of primary metabolic process
TRINITY_DN4105_c0_g1	AT3G53200	MYB27	GO:0050896	Biological process	response to stimulus
TRINITY_DN4105_c0_g1	AT3G53200	MYB27	GO:0042221	Biological process	response to chemical
TRINITY_DN4105_c0_g1	AT3G53200	MYB27	GO:0009416	Biological process	response to light stimulus
TRINITY_DN4105_c0_g1	AT3G53200	MYB27	GO:0009314	Biological process	response to radiation
TRINITY_DN4105_c0_g1	AT3G53200	MYB27	GO:0009628	Biological process	response to abiotic stimulus
TRINITY_DN4105_c0_g1	AT3G53200	MYB27	GO:0060255	Biological process	regulation of macromolecule metabolic process
TRINITY_DN4105_c0_g1	AT3G53200	MYB27	GO:0051171	Biological process	regulation of nitrogen compound metabolic process
TRINITY_DN4105_c0_g1	AT3G53200	MYB27	GO:0010468	Biological process	regulation of gene expression
TRINITY_DN4105_c0_g1	AT3G53200	MYB27	GO:1901700	Biological process	response to oxygen-containing compound
TRINITY_DN4105_c0_g1	AT3G53200	MYB27	GO:0010033	Biological process	response to organic substance
TRINITY_DN4105_c0_g1	AT3G53200	MYB27	GO:0019219	Biological process	regulation of nucleobase-containing compound metabolic process
TRINITY_DN4105_c0_g1	AT3G53200	MYB27	GO:0051252	Biological process	regulation of RNA metabolic process
TRINITY_DN4105_c0_g1	AT3G53200	MYB27	GO:2001141	Biological process	regulation of RNA biosynthetic process
TRINITY_DN4105_c0_g1	AT3G53200	MYB27	GO:0010556	Biological process	regulation of macromolecule biosynthetic process
TRINITY_DN4105_c0_g1	AT3G53200	MYB27	GO:1903506	Biological process	regulation of nucleic acid-templated transcription
TRINITY_DN4105_c0_g1	AT3G53200	MYB27	GO:0006355	Biological process	regulation of transcription, DNA-templated
TRINITY_DN4105_c0_g1	AT3G53200	MYB27	GO:2000112	Biological process	regulation of cellular macromolecule biosynthetic process
TRINITY_DN4105_c0_g1	AT3G53200	MYB27	GO:1901698	Biological process	response to nitrogen compound
TRINITY_DN4105_c0_g1	AT3G53200	MYB27	GO:0010243	Biological process	response to organonitrogen compound
TRINITY_DN4105_c0_g1	AT3G53200	MYB27	GO:0009642	Biological process	response to light intensity
TRINITY_DN4105_c0_g1	AT3G53200	MYB27	GO:0009646	Biological process	response to absence of light
TRINITY_DN4105_c0_g1	AT3G53200	MYB27	GO:0010200	Biological process	response to chitin
TRINITY_DN4105_c0_g1	AT3G53200	MYB27	GO:0005488	Molecular function	binding
TRINITY_DN4105_c0_g1	AT3G53200	MYB27	GO:1901363	Molecular function	heterocyclic compound binding
TRINITY_DN4105_c0_g1	AT3G53200	MYB27	GO:0097159	Molecular function	organic cyclic compound binding
TRINITY_DN4105_c0_g1	AT3G53200	MYB27	GO:0003676	Molecular function	nucleic acid binding
TRINITY_DN4105_c0_g1	AT3G53200	MYB27	GO:0003677	Molecular function	DNA binding
TRINITY_DN4105_c0_g1	AT3G53200	MYB27	GO:0140110	Molecular function	transcription regulator activity
TRINITY_DN4105_c0_g1	AT3G53200	MYB27	GO:0098772	Molecular function	molecular function regulator
TRINITY_DN4105_c0_g1	AT3G53200	MYB27	GO:0043565	Molecular function	sequence-specific DNA binding
TRINITY_DN4105_c0_g1	AT3G53200	MYB27	GO:0003700	Molecular function	DNA-binding transcription factor activity
TRINITY_DN4105_c0_g1	AT3G60460	DUO1	GO:0009987	Biological process	cellular process
TRINITY_DN4105_c0_g1	AT3G60460	DUO1	GO:0007275	Biological process	multicellular organism development
TRINITY_DN4105_c0_g1	AT3G60460	DUO1	GO:0032501	Biological process	multicellular organismal process
TRINITY_DN4105_c0_g1	AT3G60460	DUO1	GO:0048856	Biological process	anatomical structure development
TRINITY_DN4105_c0_g1	AT3G60460	DUO1	GO:0032502	Biological process	developmental process
TRINITY_DN4105_c0_g1	AT3G60460	DUO1	GO:0003006	Biological process	developmental process involved in reproduction
TRINITY_DN4105_c0_g1	AT3G60460	DUO1	GO:0022414	Biological process	reproductive process
TRINITY_DN4105_c0_g1	AT3G60460	DUO1	GO:0000003	Biological process	reproduction
TRINITY_DN4105_c0_g1	AT3G60460	DUO1	GO:0048235	Biological process	pollen sperm cell differentiation
TRINITY_DN4105_c0_g1	AT3G60460	DUO1	GO:0055046	Biological process	microgametogenesis
TRINITY_DN4105_c0_g1	AT3G60460	DUO1	GO:0009555	Biological process	pollen development
TRINITY_DN4105_c0_g1	AT3G60460	DUO1	GO:0048229	Biological process	gametophyte development
TRINITY_DN4105_c0_g1	AT3G60460	DUO1	GO:0048232	Biological process	male gamete generation
TRINITY_DN4105_c0_g1	AT3G60460	DUO1	GO:0007276	Biological process	gamete generation
TRINITY_DN4105_c0_g1	AT3G60460	DUO1	GO:0048609	Biological process	multicellular organismal reproductive process
TRINITY_DN4105_c0_g1	AT3G60460	DUO1	GO:0032504	Biological process	multicellular organism reproduction
TRINITY_DN4105_c0_g1	AT3G60460	DUO1	GO:0019953	Biological process	sexual reproduction
TRINITY_DN4105_c0_g1	AT3G60460	DUO1	GO:0044703	Biological process	multi-organism reproductive process
TRINITY_DN4105_c0_g1	AT3G60460	DUO1	GO:0051704	Biological process	multi-organism process
TRINITY_DN4105_c0_g1	AT3G60460	DUO1	GO:0030154	Biological process	cell differentiation
TRINITY_DN4105_c0_g1	AT3G60460	DUO1	GO:0048869	Biological process	cellular developmental process
TRINITY_DN4105_c0_g1	AT3G60460	DUO1	GO:0022412	Biological process	cellular process involved in reproduction in multicellular organism
TRINITY_DN4105_c0_g1	AT3G60460	DUO1	GO:0140110	Molecular function	transcription regulator activity
TRINITY_DN4105_c0_g1	AT3G60460	DUO1	GO:0098772	Molecular function	molecular function regulator
TRINITY_DN4105_c0_g1	AT3G60460	DUO1	GO:0003700	Molecular function	DNA-binding transcription factor activity
TRINITY_DN4105_c0_g1	AT3G61250	MYB17	GO:0050789	Biological process	regulation of biological process
TRINITY_DN4105_c0_g1	AT3G61250	MYB17	GO:0065007	Biological process	biological regulation
TRINITY_DN4105_c0_g1	AT3G61250	MYB17	GO:0048580	Biological process	regulation of post-embryonic development
TRINITY_DN4105_c0_g1	AT3G61250	MYB17	GO:2000026	Biological process	regulation of multicellular organismal development
TRINITY_DN4105_c0_g1	AT3G61250	MYB17	GO:0051239	Biological process	regulation of multicellular organismal process
TRINITY_DN4105_c0_g1	AT3G61250	MYB17	GO:0050793	Biological process	regulation of developmental process
TRINITY_DN4105_c0_g1	AT3G61250	MYB17	GO:2000241	Biological process	regulation of reproductive process
TRINITY_DN4105_c0_g1	AT3G61250	MYB17	GO:0009909	Biological process	regulation of flower development
TRINITY_DN4105_c0_g1	AT3G61250	MYB17	GO:0048831	Biological process	regulation of shoot system development
TRINITY_DN4105_c0_g1	AT3G61250	MYB17	GO:0005488	Molecular function	binding
TRINITY_DN4105_c0_g1	AT3G61250	MYB17	GO:0005515	Molecular function	protein binding
TRINITY_DN4105_c0_g1	AT3G61250	MYB17	GO:0140110	Molecular function	transcription regulator activity
TRINITY_DN4105_c0_g1	AT3G61250	MYB17	GO:0098772	Molecular function	molecular function regulator
TRINITY_DN4105_c0_g1	AT3G61250	MYB17	GO:0003700	Molecular function	DNA-binding transcription factor activity
TRINITY_DN4105_c0_g1	AT4G09460	MYB6		Biological process	UNCLASSIFIED
TRINITY_DN4105_c0_g1	AT4G09460	MYB6	GO:0005488	Molecular function	binding
TRINITY_DN4105_c0_g1	AT4G09460	MYB6	GO:1901363	Molecular function	heterocyclic compound binding
TRINITY_DN4105_c0_g1	AT4G09460	MYB6	GO:0097159	Molecular function	organic cyclic compound binding
TRINITY_DN4105_c0_g1	AT4G09460	MYB6	GO:0003676	Molecular function	nucleic acid binding
TRINITY_DN4105_c0_g1	AT4G09460	MYB6	GO:0003690	Molecular function	double-stranded DNA binding
TRINITY_DN4105_c0_g1	AT4G09460	MYB6	GO:0003677	Molecular function	DNA binding
TRINITY_DN4105_c0_g1	AT4G09460	MYB6	GO:0140110	Molecular function	transcription regulator activity
TRINITY_DN4105_c0_g1	AT4G09460	MYB6	GO:0098772	Molecular function	molecular function regulator
TRINITY_DN4105_c0_g1	AT4G09460	MYB6	GO:0000976	Molecular function	transcription regulatory region sequence-specific DNA binding
TRINITY_DN4105_c0_g1	AT4G09460	MYB6	GO:0001067	Molecular function	regulatory region nucleic acid binding
TRINITY_DN4105_c0_g1	AT4G09460	MYB6	GO:1990837	Molecular function	sequence-specific double-stranded DNA binding
TRINITY_DN4105_c0_g1	AT4G09460	MYB6	GO:0043565	Molecular function	sequence-specific DNA binding
TRINITY_DN4105_c0_g1	AT4G09460	MYB6	GO:0003700	Molecular function	DNA-binding transcription factor activity
TRINITY_DN4105_c0_g1	AT4G21440	MYB102	GO:0050789	Biological process	regulation of biological process
TRINITY_DN4105_c0_g1	AT4G21440	MYB102	GO:0065007	Biological process	biological regulation
TRINITY_DN4105_c0_g1	AT4G21440	MYB102	GO:0019222	Biological process	regulation of metabolic process
TRINITY_DN4105_c0_g1	AT4G21440	MYB102	GO:0009889	Biological process	regulation of biosynthetic process
TRINITY_DN4105_c0_g1	AT4G21440	MYB102	GO:0031323	Biological process	regulation of cellular metabolic process
TRINITY_DN4105_c0_g1	AT4G21440	MYB102	GO:0050794	Biological process	regulation of cellular process
TRINITY_DN4105_c0_g1	AT4G21440	MYB102	GO:0031326	Biological process	regulation of cellular biosynthetic process
TRINITY_DN4105_c0_g1	AT4G21440	MYB102	GO:0080090	Biological process	regulation of primary metabolic process
TRINITY_DN4105_c0_g1	AT4G21440	MYB102	GO:0050896	Biological process	response to stimulus
TRINITY_DN4105_c0_g1	AT4G21440	MYB102	GO:0009628	Biological process	response to abiotic stimulus
TRINITY_DN4105_c0_g1	AT4G21440	MYB102	GO:0060255	Biological process	regulation of macromolecule metabolic process
TRINITY_DN4105_c0_g1	AT4G21440	MYB102	GO:0051171	Biological process	regulation of nitrogen compound metabolic process
TRINITY_DN4105_c0_g1	AT4G21440	MYB102	GO:0006950	Biological process	response to stress
TRINITY_DN4105_c0_g1	AT4G21440	MYB102	GO:0010468	Biological process	regulation of gene expression
TRINITY_DN4105_c0_g1	AT4G21440	MYB102	GO:0019219	Biological process	regulation of nucleobase-containing compound metabolic process
TRINITY_DN4105_c0_g1	AT4G21440	MYB102	GO:0051252	Biological process	regulation of RNA metabolic process
TRINITY_DN4105_c0_g1	AT4G21440	MYB102	GO:0006970	Biological process	response to osmotic stress
TRINITY_DN4105_c0_g1	AT4G21440	MYB102	GO:2001141	Biological process	regulation of RNA biosynthetic process
TRINITY_DN4105_c0_g1	AT4G21440	MYB102	GO:0010556	Biological process	regulation of macromolecule biosynthetic process
TRINITY_DN4105_c0_g1	AT4G21440	MYB102	GO:1903506	Biological process	regulation of nucleic acid-templated transcription
TRINITY_DN4105_c0_g1	AT4G21440	MYB102	GO:0006355	Biological process	regulation of transcription, DNA-templated
TRINITY_DN4105_c0_g1	AT4G21440	MYB102	GO:2000112	Biological process	regulation of cellular macromolecule biosynthetic process
TRINITY_DN4105_c0_g1	AT4G21440	MYB102	GO:0009611	Biological process	response to wounding
TRINITY_DN4105_c0_g1	AT4G21440	MYB102	GO:0140110	Molecular function	transcription regulator activity
TRINITY_DN4105_c0_g1	AT4G21440	MYB102	GO:0098772	Molecular function	molecular function regulator
TRINITY_DN4105_c0_g1	AT4G21440	MYB102	GO:0003700	Molecular function	DNA-binding transcription factor activity
TRINITY_DN4105_c0_g1	AT4G25560	LAF1	GO:0009987	Biological process	cellular process
TRINITY_DN4105_c0_g1	AT4G25560	LAF1	GO:0050789	Biological process	regulation of biological process
TRINITY_DN4105_c0_g1	AT4G25560	LAF1	GO:0065007	Biological process	biological regulation
TRINITY_DN4105_c0_g1	AT4G25560	LAF1	GO:0019222	Biological process	regulation of metabolic process
TRINITY_DN4105_c0_g1	AT4G25560	LAF1	GO:0009889	Biological process	regulation of biosynthetic process
TRINITY_DN4105_c0_g1	AT4G25560	LAF1	GO:0031323	Biological process	regulation of cellular metabolic process
TRINITY_DN4105_c0_g1	AT4G25560	LAF1	GO:0050794	Biological process	regulation of cellular process
TRINITY_DN4105_c0_g1	AT4G25560	LAF1	GO:0031326	Biological process	regulation of cellular biosynthetic process
TRINITY_DN4105_c0_g1	AT4G25560	LAF1	GO:0080090	Biological process	regulation of primary metabolic process
TRINITY_DN4105_c0_g1	AT4G25560	LAF1	GO:0009891	Biological process	positive regulation of biosynthetic process
TRINITY_DN4105_c0_g1	AT4G25560	LAF1	GO:0009893	Biological process	positive regulation of metabolic process
TRINITY_DN4105_c0_g1	AT4G25560	LAF1	GO:0048518	Biological process	positive regulation of biological process
TRINITY_DN4105_c0_g1	AT4G25560	LAF1	GO:0051716	Biological process	cellular response to stimulus
TRINITY_DN4105_c0_g1	AT4G25560	LAF1	GO:0050896	Biological process	response to stimulus
TRINITY_DN4105_c0_g1	AT4G25560	LAF1	GO:0010018	Biological process	far-red light signaling pathway
TRINITY_DN4105_c0_g1	AT4G25560	LAF1	GO:0010017	Biological process	red or far-red light signaling pathway
TRINITY_DN4105_c0_g1	AT4G25560	LAF1	GO:0071489	Biological process	cellular response to red or far red light
TRINITY_DN4105_c0_g1	AT4G25560	LAF1	GO:0009639	Biological process	response to red or far red light
TRINITY_DN4105_c0_g1	AT4G25560	LAF1	GO:0009416	Biological process	response to light stimulus
TRINITY_DN4105_c0_g1	AT4G25560	LAF1	GO:0009314	Biological process	response to radiation
TRINITY_DN4105_c0_g1	AT4G25560	LAF1	GO:0009628	Biological process	response to abiotic stimulus
TRINITY_DN4105_c0_g1	AT4G25560	LAF1	GO:0071482	Biological process	cellular response to light stimulus
TRINITY_DN4105_c0_g1	AT4G25560	LAF1	GO:0071478	Biological process	cellular response to radiation
TRINITY_DN4105_c0_g1	AT4G25560	LAF1	GO:0071214	Biological process	cellular response to abiotic stimulus
TRINITY_DN4105_c0_g1	AT4G25560	LAF1	GO:0104004	Biological process	cellular response to environmental stimulus
TRINITY_DN4105_c0_g1	AT4G25560	LAF1	GO:0007165	Biological process	signal transduction
TRINITY_DN4105_c0_g1	AT4G25560	LAF1	GO:0023052	Biological process	signaling
TRINITY_DN4105_c0_g1	AT4G25560	LAF1	GO:0007154	Biological process	cell communication
TRINITY_DN4105_c0_g1	AT4G25560	LAF1	GO:0071490	Biological process	cellular response to far red light
TRINITY_DN4105_c0_g1	AT4G25560	LAF1	GO:0010218	Biological process	response to far red light
TRINITY_DN4105_c0_g1	AT4G25560	LAF1	GO:0060255	Biological process	regulation of macromolecule metabolic process
TRINITY_DN4105_c0_g1	AT4G25560	LAF1	GO:0051171	Biological process	regulation of nitrogen compound metabolic process
TRINITY_DN4105_c0_g1	AT4G25560	LAF1	GO:0048522	Biological process	positive regulation of cellular process
TRINITY_DN4105_c0_g1	AT4G25560	LAF1	GO:0031325	Biological process	positive regulation of cellular metabolic process
TRINITY_DN4105_c0_g1	AT4G25560	LAF1	GO:0051173	Biological process	positive regulation of nitrogen compound metabolic process
TRINITY_DN4105_c0_g1	AT4G25560	LAF1	GO:0010604	Biological process	positive regulation of macromolecule metabolic process
TRINITY_DN4105_c0_g1	AT4G25560	LAF1	GO:0010468	Biological process	regulation of gene expression
TRINITY_DN4105_c0_g1	AT4G25560	LAF1	GO:0019219	Biological process	regulation of nucleobase-containing compound metabolic process
TRINITY_DN4105_c0_g1	AT4G25560	LAF1	GO:0051252	Biological process	regulation of RNA metabolic process
TRINITY_DN4105_c0_g1	AT4G25560	LAF1	GO:0051254	Biological process	positive regulation of RNA metabolic process
TRINITY_DN4105_c0_g1	AT4G25560	LAF1	GO:0045935	Biological process	positive regulation of nucleobase-containing compound metabolic process
TRINITY_DN4105_c0_g1	AT4G25560	LAF1	GO:0045893	Biological process	positive regulation of transcription, DNA-templated
TRINITY_DN4105_c0_g1	AT4G25560	LAF1	GO:1903508	Biological process	positive regulation of nucleic acid-templated transcription
TRINITY_DN4105_c0_g1	AT4G25560	LAF1	GO:1902680	Biological process	positive regulation of RNA biosynthetic process
TRINITY_DN4105_c0_g1	AT4G25560	LAF1	GO:0031328	Biological process	positive regulation of cellular biosynthetic process
TRINITY_DN4105_c0_g1	AT4G25560	LAF1	GO:2001141	Biological process	regulation of RNA biosynthetic process
TRINITY_DN4105_c0_g1	AT4G25560	LAF1	GO:0010556	Biological process	regulation of macromolecule biosynthetic process
TRINITY_DN4105_c0_g1	AT4G25560	LAF1	GO:0010557	Biological process	positive regulation of macromolecule biosynthetic process
TRINITY_DN4105_c0_g1	AT4G25560	LAF1	GO:1903506	Biological process	regulation of nucleic acid-templated transcription
TRINITY_DN4105_c0_g1	AT4G25560	LAF1	GO:0006355	Biological process	regulation of transcription, DNA-templated
TRINITY_DN4105_c0_g1	AT4G25560	LAF1	GO:2000112	Biological process	regulation of cellular macromolecule biosynthetic process
TRINITY_DN4105_c0_g1	AT4G25560	LAF1	GO:0010628	Biological process	positive regulation of gene expression
TRINITY_DN4105_c0_g1	AT4G25560	LAF1	GO:0005488	Molecular function	binding
TRINITY_DN4105_c0_g1	AT4G25560	LAF1	GO:0005515	Molecular function	protein binding
TRINITY_DN4105_c0_g1	AT4G25560	LAF1	GO:0140110	Molecular function	transcription regulator activity
TRINITY_DN4105_c0_g1	AT4G25560	LAF1	GO:0098772	Molecular function	molecular function regulator
TRINITY_DN4105_c0_g1	AT4G25560	LAF1	GO:0003700	Molecular function	DNA-binding transcription factor activity
TRINITY_DN4105_c0_g1	AT4G28110	MYB41	GO:0008152	Biological process	metabolic process
TRINITY_DN4105_c0_g1	AT4G28110	MYB41	GO:0071704	Biological process	organic substance metabolic process
TRINITY_DN4105_c0_g1	AT4G28110	MYB41	GO:0009987	Biological process	cellular process
TRINITY_DN4105_c0_g1	AT4G28110	MYB41	GO:0031327	Biological process	negative regulation of cellular biosynthetic process
TRINITY_DN4105_c0_g1	AT4G28110	MYB41	GO:0009890	Biological process	negative regulation of biosynthetic process
TRINITY_DN4105_c0_g1	AT4G28110	MYB41	GO:0009892	Biological process	negative regulation of metabolic process
TRINITY_DN4105_c0_g1	AT4G28110	MYB41	GO:0048519	Biological process	negative regulation of biological process
TRINITY_DN4105_c0_g1	AT4G28110	MYB41	GO:0050789	Biological process	regulation of biological process
TRINITY_DN4105_c0_g1	AT4G28110	MYB41	GO:0065007	Biological process	biological regulation
TRINITY_DN4105_c0_g1	AT4G28110	MYB41	GO:0019222	Biological process	regulation of metabolic process
TRINITY_DN4105_c0_g1	AT4G28110	MYB41	GO:0009889	Biological process	regulation of biosynthetic process
TRINITY_DN4105_c0_g1	AT4G28110	MYB41	GO:0031324	Biological process	negative regulation of cellular metabolic process
TRINITY_DN4105_c0_g1	AT4G28110	MYB41	GO:0031323	Biological process	regulation of cellular metabolic process
TRINITY_DN4105_c0_g1	AT4G28110	MYB41	GO:0050794	Biological process	regulation of cellular process
TRINITY_DN4105_c0_g1	AT4G28110	MYB41	GO:0048523	Biological process	negative regulation of cellular process
TRINITY_DN4105_c0_g1	AT4G28110	MYB41	GO:0031326	Biological process	regulation of cellular biosynthetic process
TRINITY_DN4105_c0_g1	AT4G28110	MYB41	GO:1901576	Biological process	organic substance biosynthetic process
TRINITY_DN4105_c0_g1	AT4G28110	MYB41	GO:0009058	Biological process	biosynthetic process
TRINITY_DN4105_c0_g1	AT4G28110	MYB41	GO:0042335	Biological process	cuticle development
TRINITY_DN4105_c0_g1	AT4G28110	MYB41	GO:0007275	Biological process	multicellular organism development
TRINITY_DN4105_c0_g1	AT4G28110	MYB41	GO:0032501	Biological process	multicellular organismal process
TRINITY_DN4105_c0_g1	AT4G28110	MYB41	GO:0048856	Biological process	anatomical structure development
TRINITY_DN4105_c0_g1	AT4G28110	MYB41	GO:0032502	Biological process	developmental process
TRINITY_DN4105_c0_g1	AT4G28110	MYB41	GO:0080090	Biological process	regulation of primary metabolic process
TRINITY_DN4105_c0_g1	AT4G28110	MYB41	GO:0050896	Biological process	response to stimulus
TRINITY_DN4105_c0_g1	AT4G28110	MYB41	GO:0042221	Biological process	response to chemical
TRINITY_DN4105_c0_g1	AT4G28110	MYB41	GO:0006723	Biological process	cuticle hydrocarbon biosynthetic process
TRINITY_DN4105_c0_g1	AT4G28110	MYB41	GO:0120251	Biological process	hydrocarbon biosynthetic process
TRINITY_DN4105_c0_g1	AT4G28110	MYB41	GO:0120252	Biological process	hydrocarbon metabolic process
TRINITY_DN4105_c0_g1	AT4G28110	MYB41	GO:0060255	Biological process	regulation of macromolecule metabolic process
TRINITY_DN4105_c0_g1	AT4G28110	MYB41	GO:0051171	Biological process	regulation of nitrogen compound metabolic process
TRINITY_DN4105_c0_g1	AT4G28110	MYB41	GO:0010468	Biological process	regulation of gene expression
TRINITY_DN4105_c0_g1	AT4G28110	MYB41	GO:1901700	Biological process	response to oxygen-containing compound
TRINITY_DN4105_c0_g1	AT4G28110	MYB41	GO:0010033	Biological process	response to organic substance
TRINITY_DN4105_c0_g1	AT4G28110	MYB41	GO:0010629	Biological process	negative regulation of gene expression
TRINITY_DN4105_c0_g1	AT4G28110	MYB41	GO:0010605	Biological process	negative regulation of macromolecule metabolic process
TRINITY_DN4105_c0_g1	AT4G28110	MYB41	GO:0045934	Biological process	negative regulation of nucleobase-containing compound metabolic process
TRINITY_DN4105_c0_g1	AT4G28110	MYB41	GO:0051172	Biological process	negative regulation of nitrogen compound metabolic process
TRINITY_DN4105_c0_g1	AT4G28110	MYB41	GO:0019219	Biological process	regulation of nucleobase-containing compound metabolic process
TRINITY_DN4105_c0_g1	AT4G28110	MYB41	GO:0051252	Biological process	regulation of RNA metabolic process
TRINITY_DN4105_c0_g1	AT4G28110	MYB41	GO:0040007	Biological process	growth
TRINITY_DN4105_c0_g1	AT4G28110	MYB41	GO:0016049	Biological process	cell growth
TRINITY_DN4105_c0_g1	AT4G28110	MYB41	GO:2001141	Biological process	regulation of RNA biosynthetic process
TRINITY_DN4105_c0_g1	AT4G28110	MYB41	GO:0010556	Biological process	regulation of macromolecule biosynthetic process
TRINITY_DN4105_c0_g1	AT4G28110	MYB41	GO:1903506	Biological process	regulation of nucleic acid-templated transcription
TRINITY_DN4105_c0_g1	AT4G28110	MYB41	GO:0006355	Biological process	regulation of transcription, DNA-templated
TRINITY_DN4105_c0_g1	AT4G28110	MYB41	GO:2000112	Biological process	regulation of cellular macromolecule biosynthetic process
TRINITY_DN4105_c0_g1	AT4G28110	MYB41	GO:1901698	Biological process	response to nitrogen compound
TRINITY_DN4105_c0_g1	AT4G28110	MYB41	GO:0010243	Biological process	response to organonitrogen compound
TRINITY_DN4105_c0_g1	AT4G28110	MYB41	GO:0045892	Biological process	negative regulation of transcription, DNA-templated
TRINITY_DN4105_c0_g1	AT4G28110	MYB41	GO:2000113	Biological process	negative regulation of cellular macromolecule biosynthetic process
TRINITY_DN4105_c0_g1	AT4G28110	MYB41	GO:0010558	Biological process	negative regulation of macromolecule biosynthetic process
TRINITY_DN4105_c0_g1	AT4G28110	MYB41	GO:1903507	Biological process	negative regulation of nucleic acid-templated transcription
TRINITY_DN4105_c0_g1	AT4G28110	MYB41	GO:1902679	Biological process	negative regulation of RNA biosynthetic process
TRINITY_DN4105_c0_g1	AT4G28110	MYB41	GO:0051253	Biological process	negative regulation of RNA metabolic process
TRINITY_DN4105_c0_g1	AT4G28110	MYB41	GO:0006109	Biological process	regulation of carbohydrate metabolic process
TRINITY_DN4105_c0_g1	AT4G28110	MYB41	GO:0010200	Biological process	response to chitin
TRINITY_DN4105_c0_g1	AT4G28110	MYB41	GO:0080091	Biological process	regulation of raffinose metabolic process
TRINITY_DN4105_c0_g1	AT4G28110	MYB41	GO:0009825	Biological process	multidimensional cell growth
TRINITY_DN4105_c0_g1	AT4G28110	MYB41	GO:0005488	Molecular function	binding
TRINITY_DN4105_c0_g1	AT4G28110	MYB41	GO:0005515	Molecular function	protein binding
TRINITY_DN4105_c0_g1	AT4G28110	MYB41	GO:0140110	Molecular function	transcription regulator activity
TRINITY_DN4105_c0_g1	AT4G28110	MYB41	GO:0098772	Molecular function	molecular function regulator
TRINITY_DN4105_c0_g1	AT4G28110	MYB41	GO:0003700	Molecular function	DNA-binding transcription factor activity
TRINITY_DN4105_c0_g1	AT4G38620	MYB4	GO:1903086	Biological process	negative regulation of sinapate ester biosynthetic process
TRINITY_DN4105_c0_g1	AT4G38620	MYB4	GO:0031327	Biological process	negative regulation of cellular biosynthetic process
TRINITY_DN4105_c0_g1	AT4G38620	MYB4	GO:0009890	Biological process	negative regulation of biosynthetic process
TRINITY_DN4105_c0_g1	AT4G38620	MYB4	GO:0009892	Biological process	negative regulation of metabolic process
TRINITY_DN4105_c0_g1	AT4G38620	MYB4	GO:0048519	Biological process	negative regulation of biological process
TRINITY_DN4105_c0_g1	AT4G38620	MYB4	GO:0050789	Biological process	regulation of biological process
TRINITY_DN4105_c0_g1	AT4G38620	MYB4	GO:0065007	Biological process	biological regulation
TRINITY_DN4105_c0_g1	AT4G38620	MYB4	GO:0019222	Biological process	regulation of metabolic process
TRINITY_DN4105_c0_g1	AT4G38620	MYB4	GO:0009889	Biological process	regulation of biosynthetic process
TRINITY_DN4105_c0_g1	AT4G38620	MYB4	GO:0031324	Biological process	negative regulation of cellular metabolic process
TRINITY_DN4105_c0_g1	AT4G38620	MYB4	GO:0031323	Biological process	regulation of cellular metabolic process
TRINITY_DN4105_c0_g1	AT4G38620	MYB4	GO:0050794	Biological process	regulation of cellular process
TRINITY_DN4105_c0_g1	AT4G38620	MYB4	GO:0048523	Biological process	negative regulation of cellular process
TRINITY_DN4105_c0_g1	AT4G38620	MYB4	GO:0031326	Biological process	regulation of cellular biosynthetic process
TRINITY_DN4105_c0_g1	AT4G38620	MYB4	GO:1903085	Biological process	regulation of sinapate ester biosynthetic process
TRINITY_DN4105_c0_g1	AT4G38620	MYB4	GO:2000762	Biological process	regulation of phenylpropanoid metabolic process
TRINITY_DN4105_c0_g1	AT4G38620	MYB4	GO:0043455	Biological process	regulation of secondary metabolic process
TRINITY_DN4105_c0_g1	AT4G38620	MYB4	GO:1900376	Biological process	regulation of secondary metabolite biosynthetic process
TRINITY_DN4105_c0_g1	AT4G38620	MYB4	GO:1900377	Biological process	negative regulation of secondary metabolite biosynthetic process
TRINITY_DN4105_c0_g1	AT4G38620	MYB4	GO:0080090	Biological process	regulation of primary metabolic process
TRINITY_DN4105_c0_g1	AT4G38620	MYB4	GO:0050896	Biological process	response to stimulus
TRINITY_DN4105_c0_g1	AT4G38620	MYB4	GO:0009416	Biological process	response to light stimulus
TRINITY_DN4105_c0_g1	AT4G38620	MYB4	GO:0009314	Biological process	response to radiation
TRINITY_DN4105_c0_g1	AT4G38620	MYB4	GO:0009628	Biological process	response to abiotic stimulus
TRINITY_DN4105_c0_g1	AT4G38620	MYB4	GO:0060255	Biological process	regulation of macromolecule metabolic process
TRINITY_DN4105_c0_g1	AT4G38620	MYB4	GO:0051171	Biological process	regulation of nitrogen compound metabolic process
TRINITY_DN4105_c0_g1	AT4G38620	MYB4	GO:0010468	Biological process	regulation of gene expression
TRINITY_DN4105_c0_g1	AT4G38620	MYB4	GO:0010629	Biological process	negative regulation of gene expression
TRINITY_DN4105_c0_g1	AT4G38620	MYB4	GO:0010605	Biological process	negative regulation of macromolecule metabolic process
TRINITY_DN4105_c0_g1	AT4G38620	MYB4	GO:0045934	Biological process	negative regulation of nucleobase-containing compound metabolic process
TRINITY_DN4105_c0_g1	AT4G38620	MYB4	GO:0051172	Biological process	negative regulation of nitrogen compound metabolic process
TRINITY_DN4105_c0_g1	AT4G38620	MYB4	GO:0019219	Biological process	regulation of nucleobase-containing compound metabolic process
TRINITY_DN4105_c0_g1	AT4G38620	MYB4	GO:0051252	Biological process	regulation of RNA metabolic process
TRINITY_DN4105_c0_g1	AT4G38620	MYB4	GO:2001141	Biological process	regulation of RNA biosynthetic process
TRINITY_DN4105_c0_g1	AT4G38620	MYB4	GO:0010556	Biological process	regulation of macromolecule biosynthetic process
TRINITY_DN4105_c0_g1	AT4G38620	MYB4	GO:1903506	Biological process	regulation of nucleic acid-templated transcription
TRINITY_DN4105_c0_g1	AT4G38620	MYB4	GO:0006355	Biological process	regulation of transcription, DNA-templated
TRINITY_DN4105_c0_g1	AT4G38620	MYB4	GO:2000112	Biological process	regulation of cellular macromolecule biosynthetic process
TRINITY_DN4105_c0_g1	AT4G38620	MYB4	GO:0045892	Biological process	negative regulation of transcription, DNA-templated
TRINITY_DN4105_c0_g1	AT4G38620	MYB4	GO:2000113	Biological process	negative regulation of cellular macromolecule biosynthetic process
TRINITY_DN4105_c0_g1	AT4G38620	MYB4	GO:0010558	Biological process	negative regulation of macromolecule biosynthetic process
TRINITY_DN4105_c0_g1	AT4G38620	MYB4	GO:1903507	Biological process	negative regulation of nucleic acid-templated transcription
TRINITY_DN4105_c0_g1	AT4G38620	MYB4	GO:1902679	Biological process	negative regulation of RNA biosynthetic process
TRINITY_DN4105_c0_g1	AT4G38620	MYB4	GO:0051253	Biological process	negative regulation of RNA metabolic process
TRINITY_DN4105_c0_g1	AT4G38620	MYB4	GO:0009411	Biological process	response to UV
TRINITY_DN4105_c0_g1	AT4G38620	MYB4	GO:0010224	Biological process	response to UV-B
TRINITY_DN4105_c0_g1	AT4G38620	MYB4	GO:0005488	Molecular function	binding
TRINITY_DN4105_c0_g1	AT4G38620	MYB4	GO:1901363	Molecular function	heterocyclic compound binding
TRINITY_DN4105_c0_g1	AT4G38620	MYB4	GO:0097159	Molecular function	organic cyclic compound binding
TRINITY_DN4105_c0_g1	AT4G38620	MYB4	GO:0005515	Molecular function	protein binding
TRINITY_DN4105_c0_g1	AT4G38620	MYB4	GO:0003676	Molecular function	nucleic acid binding
TRINITY_DN4105_c0_g1	AT4G38620	MYB4	GO:0003690	Molecular function	double-stranded DNA binding
TRINITY_DN4105_c0_g1	AT4G38620	MYB4	GO:0003677	Molecular function	DNA binding
TRINITY_DN4105_c0_g1	AT4G38620	MYB4	GO:0140110	Molecular function	transcription regulator activity
TRINITY_DN4105_c0_g1	AT4G38620	MYB4	GO:0098772	Molecular function	molecular function regulator
TRINITY_DN4105_c0_g1	AT4G38620	MYB4	GO:0000976	Molecular function	transcription regulatory region sequence-specific DNA binding
TRINITY_DN4105_c0_g1	AT4G38620	MYB4	GO:0001067	Molecular function	regulatory region nucleic acid binding
TRINITY_DN4105_c0_g1	AT4G38620	MYB4	GO:1990837	Molecular function	sequence-specific double-stranded DNA binding
TRINITY_DN4105_c0_g1	AT4G38620	MYB4	GO:0043565	Molecular function	sequence-specific DNA binding
TRINITY_DN4105_c0_g1	AT4G38620	MYB4	GO:0003700	Molecular function	DNA-binding transcription factor activity
TRINITY_DN4105_c0_g1	AT5G10280	MYB92	GO:0008152	Biological process	metabolic process
TRINITY_DN4105_c0_g1	AT5G10280	MYB92	GO:0071704	Biological process	organic substance metabolic process
TRINITY_DN4105_c0_g1	AT5G10280	MYB92	GO:0044237	Biological process	cellular metabolic process
TRINITY_DN4105_c0_g1	AT5G10280	MYB92	GO:0009987	Biological process	cellular process
TRINITY_DN4105_c0_g1	AT5G10280	MYB92	GO:0050789	Biological process	regulation of biological process
TRINITY_DN4105_c0_g1	AT5G10280	MYB92	GO:0065007	Biological process	biological regulation
TRINITY_DN4105_c0_g1	AT5G10280	MYB92	GO:0019222	Biological process	regulation of metabolic process
TRINITY_DN4105_c0_g1	AT5G10280	MYB92	GO:0009889	Biological process	regulation of biosynthetic process
TRINITY_DN4105_c0_g1	AT5G10280	MYB92	GO:0031323	Biological process	regulation of cellular metabolic process
TRINITY_DN4105_c0_g1	AT5G10280	MYB92	GO:0050794	Biological process	regulation of cellular process
TRINITY_DN4105_c0_g1	AT5G10280	MYB92	GO:0031326	Biological process	regulation of cellular biosynthetic process
TRINITY_DN4105_c0_g1	AT5G10280	MYB92	GO:1901576	Biological process	organic substance biosynthetic process
TRINITY_DN4105_c0_g1	AT5G10280	MYB92	GO:0009058	Biological process	biosynthetic process
TRINITY_DN4105_c0_g1	AT5G10280	MYB92	GO:0044249	Biological process	cellular biosynthetic process
TRINITY_DN4105_c0_g1	AT5G10280	MYB92	GO:0062012	Biological process	regulation of small molecule metabolic process
TRINITY_DN4105_c0_g1	AT5G10280	MYB92	GO:0019216	Biological process	regulation of lipid metabolic process
TRINITY_DN4105_c0_g1	AT5G10280	MYB92	GO:0080090	Biological process	regulation of primary metabolic process
TRINITY_DN4105_c0_g1	AT5G10280	MYB92	GO:0046890	Biological process	regulation of lipid biosynthetic process
TRINITY_DN4105_c0_g1	AT5G10280	MYB92	GO:0010565	Biological process	regulation of cellular ketone metabolic process
TRINITY_DN4105_c0_g1	AT5G10280	MYB92	GO:0009891	Biological process	positive regulation of biosynthetic process
TRINITY_DN4105_c0_g1	AT5G10280	MYB92	GO:0009893	Biological process	positive regulation of metabolic process
TRINITY_DN4105_c0_g1	AT5G10280	MYB92	GO:0048518	Biological process	positive regulation of biological process
TRINITY_DN4105_c0_g1	AT5G10280	MYB92	GO:0048522	Biological process	positive regulation of cellular process
TRINITY_DN4105_c0_g1	AT5G10280	MYB92	GO:0031325	Biological process	positive regulation of cellular metabolic process
TRINITY_DN4105_c0_g1	AT5G10280	MYB92	GO:0009699	Biological process	phenylpropanoid biosynthetic process
TRINITY_DN4105_c0_g1	AT5G10280	MYB92	GO:0044550	Biological process	secondary metabolite biosynthetic process
TRINITY_DN4105_c0_g1	AT5G10280	MYB92	GO:0019748	Biological process	secondary metabolic process
TRINITY_DN4105_c0_g1	AT5G10280	MYB92	GO:0009698	Biological process	phenylpropanoid metabolic process
TRINITY_DN4105_c0_g1	AT5G10280	MYB92	GO:0006725	Biological process	cellular aromatic compound metabolic process
TRINITY_DN4105_c0_g1	AT5G10280	MYB92	GO:1901360	Biological process	organic cyclic compound metabolic process
TRINITY_DN4105_c0_g1	AT5G10280	MYB92	GO:0019438	Biological process	aromatic compound biosynthetic process
TRINITY_DN4105_c0_g1	AT5G10280	MYB92	GO:1901362	Biological process	organic cyclic compound biosynthetic process
TRINITY_DN4105_c0_g1	AT5G10280	MYB92	GO:0031328	Biological process	positive regulation of cellular biosynthetic process
TRINITY_DN4105_c0_g1	AT5G10280	MYB92	GO:0062013	Biological process	positive regulation of small molecule metabolic process
TRINITY_DN4105_c0_g1	AT5G10280	MYB92	GO:0045834	Biological process	positive regulation of lipid metabolic process
TRINITY_DN4105_c0_g1	AT5G10280	MYB92	GO:0046889	Biological process	positive regulation of lipid biosynthetic process
TRINITY_DN4105_c0_g1	AT5G10280	MYB92	GO:0042304	Biological process	regulation of fatty acid biosynthetic process
TRINITY_DN4105_c0_g1	AT5G10280	MYB92	GO:0019217	Biological process	regulation of fatty acid metabolic process
TRINITY_DN4105_c0_g1	AT5G10280	MYB92	GO:0045723	Biological process	positive regulation of fatty acid biosynthetic process
TRINITY_DN4105_c0_g1	AT5G10280	MYB92	GO:0045923	Biological process	positive regulation of fatty acid metabolic process
TRINITY_DN4105_c0_g1	AT5G10280	MYB92	GO:0005488	Molecular function	binding
TRINITY_DN4105_c0_g1	AT5G10280	MYB92	GO:1901363	Molecular function	heterocyclic compound binding
TRINITY_DN4105_c0_g1	AT5G10280	MYB92	GO:0097159	Molecular function	organic cyclic compound binding
TRINITY_DN4105_c0_g1	AT5G10280	MYB92	GO:0005515	Molecular function	protein binding
TRINITY_DN4105_c0_g1	AT5G10280	MYB92	GO:0003676	Molecular function	nucleic acid binding
TRINITY_DN4105_c0_g1	AT5G10280	MYB92	GO:0003690	Molecular function	double-stranded DNA binding
TRINITY_DN4105_c0_g1	AT5G10280	MYB92	GO:0003677	Molecular function	DNA binding
TRINITY_DN4105_c0_g1	AT5G10280	MYB92	GO:0140110	Molecular function	transcription regulator activity
TRINITY_DN4105_c0_g1	AT5G10280	MYB92	GO:0098772	Molecular function	molecular function regulator
TRINITY_DN4105_c0_g1	AT5G10280	MYB92	GO:0000976	Molecular function	transcription regulatory region sequence-specific DNA binding
TRINITY_DN4105_c0_g1	AT5G10280	MYB92	GO:0001067	Molecular function	regulatory region nucleic acid binding
TRINITY_DN4105_c0_g1	AT5G10280	MYB92	GO:1990837	Molecular function	sequence-specific double-stranded DNA binding
TRINITY_DN4105_c0_g1	AT5G10280	MYB92	GO:0043565	Molecular function	sequence-specific DNA binding
TRINITY_DN4105_c0_g1	AT5G10280	MYB92	GO:0000987	Molecular function	cis-regulatory region sequence-specific DNA binding
TRINITY_DN4105_c0_g1	AT5G10280	MYB92	GO:0003700	Molecular function	DNA-binding transcription factor activity
TRINITY_DN4105_c0_g1	AT5G12870	MYB46	GO:0009987	Biological process	cellular process
TRINITY_DN4105_c0_g1	AT5G12870	MYB46	GO:0050789	Biological process	regulation of biological process
TRINITY_DN4105_c0_g1	AT5G12870	MYB46	GO:0065007	Biological process	biological regulation
TRINITY_DN4105_c0_g1	AT5G12870	MYB46	GO:0019222	Biological process	regulation of metabolic process
TRINITY_DN4105_c0_g1	AT5G12870	MYB46	GO:0009889	Biological process	regulation of biosynthetic process
TRINITY_DN4105_c0_g1	AT5G12870	MYB46	GO:0031323	Biological process	regulation of cellular metabolic process
TRINITY_DN4105_c0_g1	AT5G12870	MYB46	GO:0050794	Biological process	regulation of cellular process
TRINITY_DN4105_c0_g1	AT5G12870	MYB46	GO:0031326	Biological process	regulation of cellular biosynthetic process
TRINITY_DN4105_c0_g1	AT5G12870	MYB46	GO:0080090	Biological process	regulation of primary metabolic process
TRINITY_DN4105_c0_g1	AT5G12870	MYB46	GO:0009891	Biological process	positive regulation of biosynthetic process
TRINITY_DN4105_c0_g1	AT5G12870	MYB46	GO:0009893	Biological process	positive regulation of metabolic process
TRINITY_DN4105_c0_g1	AT5G12870	MYB46	GO:0048518	Biological process	positive regulation of biological process
TRINITY_DN4105_c0_g1	AT5G12870	MYB46	GO:0050896	Biological process	response to stimulus
TRINITY_DN4105_c0_g1	AT5G12870	MYB46	GO:0060255	Biological process	regulation of macromolecule metabolic process
TRINITY_DN4105_c0_g1	AT5G12870	MYB46	GO:0051171	Biological process	regulation of nitrogen compound metabolic process
TRINITY_DN4105_c0_g1	AT5G12870	MYB46	GO:0048522	Biological process	positive regulation of cellular process
TRINITY_DN4105_c0_g1	AT5G12870	MYB46	GO:0031325	Biological process	positive regulation of cellular metabolic process
TRINITY_DN4105_c0_g1	AT5G12870	MYB46	GO:0051173	Biological process	positive regulation of nitrogen compound metabolic process
TRINITY_DN4105_c0_g1	AT5G12870	MYB46	GO:0010604	Biological process	positive regulation of macromolecule metabolic process
TRINITY_DN4105_c0_g1	AT5G12870	MYB46	GO:1901348	Biological process	positive regulation of secondary cell wall biogenesis
TRINITY_DN4105_c0_g1	AT5G12870	MYB46	GO:2000652	Biological process	regulation of secondary cell wall biogenesis
TRINITY_DN4105_c0_g1	AT5G12870	MYB46	GO:1903338	Biological process	regulation of cell wall organization or biogenesis
TRINITY_DN4105_c0_g1	AT5G12870	MYB46	GO:0044087	Biological process	regulation of cellular component biogenesis
TRINITY_DN4105_c0_g1	AT5G12870	MYB46	GO:0044089	Biological process	positive regulation of cellular component biogenesis
TRINITY_DN4105_c0_g1	AT5G12870	MYB46	GO:1903340	Biological process	positive regulation of cell wall organization or biogenesis
TRINITY_DN4105_c0_g1	AT5G12870	MYB46	GO:0006950	Biological process	response to stress
TRINITY_DN4105_c0_g1	AT5G12870	MYB46	GO:0010468	Biological process	regulation of gene expression
TRINITY_DN4105_c0_g1	AT5G12870	MYB46	GO:0009605	Biological process	response to external stimulus
TRINITY_DN4105_c0_g1	AT5G12870	MYB46	GO:0051707	Biological process	response to other organism
TRINITY_DN4105_c0_g1	AT5G12870	MYB46	GO:0044419	Biological process	interspecies interaction between organisms
TRINITY_DN4105_c0_g1	AT5G12870	MYB46	GO:0043207	Biological process	response to external biotic stimulus
TRINITY_DN4105_c0_g1	AT5G12870	MYB46	GO:0009607	Biological process	response to biotic stimulus
TRINITY_DN4105_c0_g1	AT5G12870	MYB46	GO:0009834	Biological process	plant-type secondary cell wall biogenesis
TRINITY_DN4105_c0_g1	AT5G12870	MYB46	GO:0009832	Biological process	plant-type cell wall biogenesis
TRINITY_DN4105_c0_g1	AT5G12870	MYB46	GO:0071669	Biological process	plant-type cell wall organization or biogenesis
[truncated: 569 more rows]

## Sheet: t>s
						*represents P<0.05, ** represents P<0.005	*represents FDR<0.1, ** represents FDR<0.05
S. imberbis ID	A. thaliana ID	Gene name	GO ID	GO type	GO term	Enrichment analysis results_P value	Enrichment analysis results_FDR
TRINITY_DN153_c0_g1	AT1G09530	PIF3	GO:0009704	Biological process	de-etiolation
TRINITY_DN153_c0_g1	AT1G09530	PIF3	GO:0009416	Biological process	response to light stimulus
TRINITY_DN153_c0_g1	AT1G09530	PIF3	GO:0009314	Biological process	response to radiation
TRINITY_DN153_c0_g1	AT1G09530	PIF3	GO:0009628	Biological process	response to abiotic stimulus
TRINITY_DN153_c0_g1	AT1G09530	PIF3	GO:0050896	Biological process	response to stimulus
TRINITY_DN153_c0_g1	AT1G09530	PIF3	GO:0009640	Biological process	photomorphogenesis
TRINITY_DN153_c0_g1	AT1G09530	PIF3	GO:0009791	Biological process	post-embryonic development
TRINITY_DN153_c0_g1	AT1G09530	PIF3	GO:0007275	Biological process	multicellular organism development
TRINITY_DN153_c0_g1	AT1G09530	PIF3	GO:0032501	Biological process	multicellular organismal process
TRINITY_DN153_c0_g1	AT1G09530	PIF3	GO:0048856	Biological process	anatomical structure development
TRINITY_DN153_c0_g1	AT1G09530	PIF3	GO:0032502	Biological process	developmental process
TRINITY_DN153_c0_g1	AT1G09530	PIF3	GO:0009639	Biological process	response to red or far red light
TRINITY_DN153_c0_g1	AT1G09530	PIF3	GO:0050789	Biological process	regulation of biological process
TRINITY_DN153_c0_g1	AT1G09530	PIF3	GO:0065007	Biological process	biological regulation
TRINITY_DN153_c0_g1	AT1G09530	PIF3	GO:0009740	Biological process	gibberellic acid mediated signaling pathway
TRINITY_DN153_c0_g1	AT1G09530	PIF3	GO:0010476	Biological process	gibberellin mediated signaling pathway
TRINITY_DN153_c0_g1	AT1G09530	PIF3	GO:0071370	Biological process	cellular response to gibberellin stimulus
TRINITY_DN153_c0_g1	AT1G09530	PIF3	GO:1901701	Biological process	cellular response to oxygen-containing compound
TRINITY_DN153_c0_g1	AT1G09530	PIF3	GO:0070887	Biological process	cellular response to chemical stimulus
TRINITY_DN153_c0_g1	AT1G09530	PIF3	GO:0051716	Biological process	cellular response to stimulus
TRINITY_DN153_c0_g1	AT1G09530	PIF3	GO:0009987	Biological process	cellular process
TRINITY_DN153_c0_g1	AT1G09530	PIF3	GO:0042221	Biological process	response to chemical
TRINITY_DN153_c0_g1	AT1G09530	PIF3	GO:1901700	Biological process	response to oxygen-containing compound
TRINITY_DN153_c0_g1	AT1G09530	PIF3	GO:0009739	Biological process	response to gibberellin
TRINITY_DN153_c0_g1	AT1G09530	PIF3	GO:0033993	Biological process	response to lipid
TRINITY_DN153_c0_g1	AT1G09530	PIF3	GO:0010033	Biological process	response to organic substance
TRINITY_DN153_c0_g1	AT1G09530	PIF3	GO:0009725	Biological process	response to hormone
TRINITY_DN153_c0_g1	AT1G09530	PIF3	GO:0009719	Biological process	response to endogenous stimulus
TRINITY_DN153_c0_g1	AT1G09530	PIF3	GO:0071396	Biological process	cellular response to lipid
TRINITY_DN153_c0_g1	AT1G09530	PIF3	GO:0071310	Biological process	cellular response to organic substance
TRINITY_DN153_c0_g1	AT1G09530	PIF3	GO:0032870	Biological process	cellular response to hormone stimulus
TRINITY_DN153_c0_g1	AT1G09530	PIF3	GO:0071495	Biological process	cellular response to endogenous stimulus
TRINITY_DN153_c0_g1	AT1G09530	PIF3	GO:0009755	Biological process	hormone-mediated signaling pathway
TRINITY_DN153_c0_g1	AT1G09530	PIF3	GO:0007165	Biological process	signal transduction
TRINITY_DN153_c0_g1	AT1G09530	PIF3	GO:0023052	Biological process	signaling
TRINITY_DN153_c0_g1	AT1G09530	PIF3	GO:0007154	Biological process	cell communication
TRINITY_DN153_c0_g1	AT1G09530	PIF3	GO:0050794	Biological process	regulation of cellular process
TRINITY_DN153_c0_g1	AT1G09530	PIF3	GO:0048518	Biological process	positive regulation of biological process
TRINITY_DN153_c0_g1	AT1G09530	PIF3	GO:0019222	Biological process	regulation of metabolic process
TRINITY_DN153_c0_g1	AT1G09530	PIF3	GO:0060255	Biological process	regulation of macromolecule metabolic process
TRINITY_DN153_c0_g1	AT1G09530	PIF3	GO:0010468	Biological process	regulation of gene expression
TRINITY_DN153_c0_g1	AT1G09530	PIF3	GO:0010017	Biological process	red or far-red light signaling pathway
TRINITY_DN153_c0_g1	AT1G09530	PIF3	GO:0071489	Biological process	cellular response to red or far red light
TRINITY_DN153_c0_g1	AT1G09530	PIF3	GO:0071482	Biological process	cellular response to light stimulus
TRINITY_DN153_c0_g1	AT1G09530	PIF3	GO:0071478	Biological process	cellular response to radiation
TRINITY_DN153_c0_g1	AT1G09530	PIF3	GO:0071214	Biological process	cellular response to abiotic stimulus
TRINITY_DN153_c0_g1	AT1G09530	PIF3	GO:0104004	Biological process	cellular response to environmental stimulus
TRINITY_DN153_c0_g1	AT1G09530	PIF3	GO:0051171	Biological process	regulation of nitrogen compound metabolic process
TRINITY_DN153_c0_g1	AT1G09530	PIF3	GO:0019219	Biological process	regulation of nucleobase-containing compound metabolic process
TRINITY_DN153_c0_g1	AT1G09530	PIF3	GO:0031323	Biological process	regulation of cellular metabolic process
TRINITY_DN153_c0_g1	AT1G09530	PIF3	GO:0080090	Biological process	regulation of primary metabolic process
TRINITY_DN153_c0_g1	AT1G09530	PIF3	GO:0051252	Biological process	regulation of RNA metabolic process
TRINITY_DN153_c0_g1	AT1G09530	PIF3	GO:0009893	Biological process	positive regulation of metabolic process
TRINITY_DN153_c0_g1	AT1G09530	PIF3	GO:0031326	Biological process	regulation of cellular biosynthetic process
TRINITY_DN153_c0_g1	AT1G09530	PIF3	GO:0009889	Biological process	regulation of biosynthetic process
TRINITY_DN153_c0_g1	AT1G09530	PIF3	GO:2001141	Biological process	regulation of RNA biosynthetic process
TRINITY_DN153_c0_g1	AT1G09530	PIF3	GO:0010556	Biological process	regulation of macromolecule biosynthetic process
TRINITY_DN153_c0_g1	AT1G09530	PIF3	GO:1903506	Biological process	regulation of nucleic acid-templated transcription
TRINITY_DN153_c0_g1	AT1G09530	PIF3	GO:0006355	Biological process	regulation of transcription, DNA-templated
TRINITY_DN153_c0_g1	AT1G09530	PIF3	GO:2000112	Biological process	regulation of cellular macromolecule biosynthetic process
TRINITY_DN153_c0_g1	AT1G09530	PIF3	GO:0031537	Biological process	regulation of anthocyanin metabolic process
TRINITY_DN153_c0_g1	AT1G09530	PIF3	GO:0031539	Biological process	positive regulation of anthocyanin metabolic process
TRINITY_DN153_c0_g1	AT1G09530	PIF3	GO:0005488	Molecular function	binding
TRINITY_DN153_c0_g1	AT1G09530	PIF3	GO:0005515	Molecular function	protein binding
TRINITY_DN153_c0_g1	AT1G09530	PIF3	GO:0003676	Molecular function	nucleic acid binding
TRINITY_DN153_c0_g1	AT1G09530	PIF3	GO:0097159	Molecular function	organic cyclic compound binding
TRINITY_DN153_c0_g1	AT1G09530	PIF3	GO:1901363	Molecular function	heterocyclic compound binding
TRINITY_DN153_c0_g1	AT1G09530	PIF3	GO:0046983	Molecular function	protein dimerization activity
TRINITY_DN153_c0_g1	AT1G09530	PIF3	GO:0003690	Molecular function	double-stranded DNA binding
TRINITY_DN153_c0_g1	AT1G09530	PIF3	GO:0003677	Molecular function	DNA binding
TRINITY_DN153_c0_g1	AT1G09530	PIF3	GO:0140110	Molecular function	transcription regulator activity
TRINITY_DN153_c0_g1	AT1G09530	PIF3	GO:0098772	Molecular function	molecular function regulator
TRINITY_DN153_c0_g1	AT1G09530	PIF3	GO:0000976	Molecular function	transcription regulatory region sequence-specific DNA binding
TRINITY_DN153_c0_g1	AT1G09530	PIF3	GO:0001067	Molecular function	regulatory region nucleic acid binding
TRINITY_DN153_c0_g1	AT1G09530	PIF3	GO:1990837	Molecular function	sequence-specific double-stranded DNA binding
TRINITY_DN153_c0_g1	AT1G09530	PIF3	GO:0043565	Molecular function	sequence-specific DNA binding
TRINITY_DN153_c0_g1	AT1G09530	PIF3	GO:0042802	Molecular function	identical protein binding
TRINITY_DN153_c0_g1	AT1G09530	PIF3	GO:0003700	Molecular function	DNA-binding transcription factor activity
TRINITY_DN153_c0_g1	AT4G36930	SPT	GO:0009416	Biological process	response to light stimulus
TRINITY_DN153_c0_g1	AT4G36930	SPT	GO:0009314	Biological process	response to radiation
TRINITY_DN153_c0_g1	AT4G36930	SPT	GO:0009628	Biological process	response to abiotic stimulus
TRINITY_DN153_c0_g1	AT4G36930	SPT	GO:0050896	Biological process	response to stimulus
TRINITY_DN153_c0_g1	AT4G36930	SPT	GO:0009791	Biological process	post-embryonic development
TRINITY_DN153_c0_g1	AT4G36930	SPT	GO:0007275	Biological process	multicellular organism development
TRINITY_DN153_c0_g1	AT4G36930	SPT	GO:0032501	Biological process	multicellular organismal process
TRINITY_DN153_c0_g1	AT4G36930	SPT	GO:0048856	Biological process	anatomical structure development
TRINITY_DN153_c0_g1	AT4G36930	SPT	GO:0032502	Biological process	developmental process
TRINITY_DN153_c0_g1	AT4G36930	SPT	GO:0009639	Biological process	response to red or far red light
TRINITY_DN153_c0_g1	AT4G36930	SPT	GO:0022414	Biological process	reproductive process
TRINITY_DN153_c0_g1	AT4G36930	SPT	GO:0000003	Biological process	reproduction
TRINITY_DN153_c0_g1	AT4G36930	SPT	GO:0010187	Biological process	negative regulation of seed germination
TRINITY_DN153_c0_g1	AT4G36930	SPT	GO:0048581	Biological process	negative regulation of post-embryonic development
TRINITY_DN153_c0_g1	AT4G36930	SPT	GO:0048580	Biological process	regulation of post-embryonic development
TRINITY_DN153_c0_g1	AT4G36930	SPT	GO:2000026	Biological process	regulation of multicellular organismal development
TRINITY_DN153_c0_g1	AT4G36930	SPT	GO:0051239	Biological process	regulation of multicellular organismal process
TRINITY_DN153_c0_g1	AT4G36930	SPT	GO:0050789	Biological process	regulation of biological process
TRINITY_DN153_c0_g1	AT4G36930	SPT	GO:0065007	Biological process	biological regulation
TRINITY_DN153_c0_g1	AT4G36930	SPT	GO:0050793	Biological process	regulation of developmental process
TRINITY_DN153_c0_g1	AT4G36930	SPT	GO:0051093	Biological process	negative regulation of developmental process
TRINITY_DN153_c0_g1	AT4G36930	SPT	GO:0048519	Biological process	negative regulation of biological process
TRINITY_DN153_c0_g1	AT4G36930	SPT	GO:0051241	Biological process	negative regulation of multicellular organismal process
TRINITY_DN153_c0_g1	AT4G36930	SPT	GO:0010029	Biological process	regulation of seed germination
TRINITY_DN153_c0_g1	AT4G36930	SPT	GO:1900140	Biological process	regulation of seedling development
TRINITY_DN153_c0_g1	AT4G36930	SPT	GO:0048437	Biological process	floral organ development
TRINITY_DN153_c0_g1	AT4G36930	SPT	GO:0099402	Biological process	plant organ development
TRINITY_DN153_c0_g1	AT4G36930	SPT	GO:0048731	Biological process	system development
TRINITY_DN153_c0_g1	AT4G36930	SPT	GO:0009908	Biological process	flower development
TRINITY_DN153_c0_g1	AT4G36930	SPT	GO:0090567	Biological process	reproductive shoot system development
TRINITY_DN153_c0_g1	AT4G36930	SPT	GO:0048608	Biological process	reproductive structure development
TRINITY_DN153_c0_g1	AT4G36930	SPT	GO:0061458	Biological process	reproductive system development
TRINITY_DN153_c0_g1	AT4G36930	SPT	GO:0003006	Biological process	developmental process involved in reproduction
TRINITY_DN153_c0_g1	AT4G36930	SPT	GO:0048367	Biological process	shoot system development
TRINITY_DN153_c0_g1	AT4G36930	SPT	GO:0048440	Biological process	carpel development
TRINITY_DN153_c0_g1	AT4G36930	SPT	GO:0048467	Biological process	gynoecium development
TRINITY_DN153_c0_g1	AT4G36930	SPT	GO:0048438	Biological process	floral whorl development
TRINITY_DN153_c0_g1	AT4G36930	SPT	GO:0048827	Biological process	phyllome development
TRINITY_DN153_c0_g1	AT4G36930	SPT	GO:0010154	Biological process	fruit development
TRINITY_DN153_c0_g1	AT4G36930	SPT	GO:0009409	Biological process	response to cold
TRINITY_DN153_c0_g1	AT4G36930	SPT	GO:0006950	Biological process	response to stress
TRINITY_DN153_c0_g1	AT4G36930	SPT	GO:0009266	Biological process	response to temperature stimulus
TRINITY_DN153_c0_g1	AT4G36930	SPT	GO:0007623	Biological process	circadian rhythm
TRINITY_DN153_c0_g1	AT4G36930	SPT	GO:0048511	Biological process	rhythmic process
TRINITY_DN153_c0_g1	AT4G36930	SPT	GO:0010114	Biological process	response to red light
TRINITY_DN153_c0_g1	AT4G36930	SPT	GO:0005488	Molecular function	binding
TRINITY_DN153_c0_g1	AT4G36930	SPT	GO:0005515	Molecular function	protein binding
TRINITY_DN153_c0_g1	AT4G36930	SPT	GO:0003676	Molecular function	nucleic acid binding
TRINITY_DN153_c0_g1	AT4G36930	SPT	GO:0097159	Molecular function	organic cyclic compound binding
TRINITY_DN153_c0_g1	AT4G36930	SPT	GO:1901363	Molecular function	heterocyclic compound binding
TRINITY_DN153_c0_g1	AT4G36930	SPT	GO:0046983	Molecular function	protein dimerization activity
TRINITY_DN153_c0_g1	AT4G36930	SPT	GO:0003690	Molecular function	double-stranded DNA binding
TRINITY_DN153_c0_g1	AT4G36930	SPT	GO:0003677	Molecular function	DNA binding
TRINITY_DN153_c0_g1	AT4G36930	SPT	GO:0140110	Molecular function	transcription regulator activity
TRINITY_DN153_c0_g1	AT4G36930	SPT	GO:0098772	Molecular function	molecular function regulator
TRINITY_DN153_c0_g1	AT4G36930	SPT	GO:0000976	Molecular function	transcription regulatory region sequence-specific DNA binding
TRINITY_DN153_c0_g1	AT4G36930	SPT	GO:0001067	Molecular function	regulatory region nucleic acid binding
TRINITY_DN153_c0_g1	AT4G36930	SPT	GO:1990837	Molecular function	sequence-specific double-stranded DNA binding
TRINITY_DN153_c0_g1	AT4G36930	SPT	GO:0043565	Molecular function	sequence-specific DNA binding
TRINITY_DN153_c0_g1	AT4G36930	SPT	GO:0042802	Molecular function	identical protein binding
TRINITY_DN153_c0_g1	AT4G36930	SPT	GO:0003700	Molecular function	DNA-binding transcription factor activity
TRINITY_DN153_c0_g1	AT5G61270	PIF7	GO:0009704	Biological process	de-etiolation
TRINITY_DN153_c0_g1	AT5G61270	PIF7	GO:0009416	Biological process	response to light stimulus
TRINITY_DN153_c0_g1	AT5G61270	PIF7	GO:0009314	Biological process	response to radiation
TRINITY_DN153_c0_g1	AT5G61270	PIF7	GO:0009628	Biological process	response to abiotic stimulus
TRINITY_DN153_c0_g1	AT5G61270	PIF7	GO:0050896	Biological process	response to stimulus
TRINITY_DN153_c0_g1	AT5G61270	PIF7	GO:0009640	Biological process	photomorphogenesis
TRINITY_DN153_c0_g1	AT5G61270	PIF7	GO:0009791	Biological process	post-embryonic development
TRINITY_DN153_c0_g1	AT5G61270	PIF7	GO:0007275	Biological process	multicellular organism development
TRINITY_DN153_c0_g1	AT5G61270	PIF7	GO:0032501	Biological process	multicellular organismal process
TRINITY_DN153_c0_g1	AT5G61270	PIF7	GO:0048856	Biological process	anatomical structure development
TRINITY_DN153_c0_g1	AT5G61270	PIF7	GO:0032502	Biological process	developmental process
TRINITY_DN153_c0_g1	AT5G61270	PIF7	GO:0009639	Biological process	response to red or far red light
TRINITY_DN153_c0_g1	AT5G61270	PIF7	GO:0050789	Biological process	regulation of biological process
TRINITY_DN153_c0_g1	AT5G61270	PIF7	GO:0065007	Biological process	biological regulation
TRINITY_DN153_c0_g1	AT5G61270	PIF7	GO:0050794	Biological process	regulation of cellular process
TRINITY_DN153_c0_g1	AT5G61270	PIF7	GO:0019222	Biological process	regulation of metabolic process
TRINITY_DN153_c0_g1	AT5G61270	PIF7	GO:0060255	Biological process	regulation of macromolecule metabolic process
TRINITY_DN153_c0_g1	AT5G61270	PIF7	GO:0010468	Biological process	regulation of gene expression
TRINITY_DN153_c0_g1	AT5G61270	PIF7	GO:0051171	Biological process	regulation of nitrogen compound metabolic process
TRINITY_DN153_c0_g1	AT5G61270	PIF7	GO:0019219	Biological process	regulation of nucleobase-containing compound metabolic process
TRINITY_DN153_c0_g1	AT5G61270	PIF7	GO:0031323	Biological process	regulation of cellular metabolic process
TRINITY_DN153_c0_g1	AT5G61270	PIF7	GO:0080090	Biological process	regulation of primary metabolic process
TRINITY_DN153_c0_g1	AT5G61270	PIF7	GO:0051252	Biological process	regulation of RNA metabolic process
TRINITY_DN153_c0_g1	AT5G61270	PIF7	GO:0031326	Biological process	regulation of cellular biosynthetic process
TRINITY_DN153_c0_g1	AT5G61270	PIF7	GO:0009889	Biological process	regulation of biosynthetic process
TRINITY_DN153_c0_g1	AT5G61270	PIF7	GO:2001141	Biological process	regulation of RNA biosynthetic process
TRINITY_DN153_c0_g1	AT5G61270	PIF7	GO:0010556	Biological process	regulation of macromolecule biosynthetic process
TRINITY_DN153_c0_g1	AT5G61270	PIF7	GO:1903506	Biological process	regulation of nucleic acid-templated transcription
TRINITY_DN153_c0_g1	AT5G61270	PIF7	GO:0006355	Biological process	regulation of transcription, DNA-templated
TRINITY_DN153_c0_g1	AT5G61270	PIF7	GO:2000112	Biological process	regulation of cellular macromolecule biosynthetic process
TRINITY_DN153_c0_g1	AT5G61270	PIF7	GO:0005488	Molecular function	binding
TRINITY_DN153_c0_g1	AT5G61270	PIF7	GO:0005515	Molecular function	protein binding
TRINITY_DN153_c0_g1	AT5G61270	PIF7	GO:0003676	Molecular function	nucleic acid binding
TRINITY_DN153_c0_g1	AT5G61270	PIF7	GO:0097159	Molecular function	organic cyclic compound binding
TRINITY_DN153_c0_g1	AT5G61270	PIF7	GO:1901363	Molecular function	heterocyclic compound binding
TRINITY_DN153_c0_g1	AT5G61270	PIF7	GO:0046983	Molecular function	protein dimerization activity
TRINITY_DN153_c0_g1	AT5G61270	PIF7	GO:0003690	Molecular function	double-stranded DNA binding
TRINITY_DN153_c0_g1	AT5G61270	PIF7	GO:0003677	Molecular function	DNA binding
TRINITY_DN153_c0_g1	AT5G61270	PIF7	GO:0140110	Molecular function	transcription regulator activity
TRINITY_DN153_c0_g1	AT5G61270	PIF7	GO:0098772	Molecular function	molecular function regulator
TRINITY_DN153_c0_g1	AT5G61270	PIF7	GO:0003700	Molecular function	DNA-binding transcription factor activity
TRINITY_DN153_c0_g1	AT5G67110	ALC	GO:0032501	Biological process	multicellular organismal process
TRINITY_DN153_c0_g1	AT5G67110	ALC	GO:0010047	Biological process	fruit dehiscence
TRINITY_DN153_c0_g1	AT5G67110	ALC	GO:0009900	Biological process	dehiscence
TRINITY_DN153_c0_g1	AT5G67110	ALC	GO:0048609	Biological process	multicellular organismal reproductive process
TRINITY_DN153_c0_g1	AT5G67110	ALC	GO:0022414	Biological process	reproductive process
TRINITY_DN153_c0_g1	AT5G67110	ALC	GO:0000003	Biological process	reproduction
TRINITY_DN153_c0_g1	AT5G67110	ALC	GO:0032504	Biological process	multicellular organism reproduction
TRINITY_DN153_c0_g1	AT5G67110	ALC	GO:0005488	Molecular function	binding
TRINITY_DN153_c0_g1	AT5G67110	ALC	GO:0005515	Molecular function	protein binding
TRINITY_DN153_c0_g1	AT5G67110	ALC	GO:0046983	Molecular function	protein dimerization activity
TRINITY_DN153_c0_g1	AT5G67110	ALC	GO:0140110	Molecular function	transcription regulator activity
TRINITY_DN153_c0_g1	AT5G67110	ALC	GO:0098772	Molecular function	molecular function regulator
TRINITY_DN153_c0_g1	AT5G67110	ALC	GO:0003700	Molecular function	DNA-binding transcription factor activity

## Sheet: w>t
						*represents P<0.05, ** represents P<0.005	*represents FDR<0.1, ** represents FDR<0.05
S. imberbis ID	A. thaliana ID	Gene name	GO ID	GO type	GO term	Enrichment analysis results_P value	Enrichment analysis results_FDR
TRINITY_DN10691_c0_g1	AT1G17060	CYP72C1	GO:0006629	Biological process	lipid metabolic process	**	**
TRINITY_DN10838_c0_g1	AT3G03480	CHAT	GO:0006629	Biological process	lipid metabolic process	**	**
TRINITY_DN1152_c1_g1	ATCG00420	NDHJ	GO:0009970	Biological process	cellular response to sulfate starvation	**	**
TRINITY_DN12213_c0_g1	AT4G02780	GA1	GO:0006629	Biological process	lipid metabolic process	**	**
TRINITY_DN12213_c0_g1	AT4G02780	GA1	GO:0008610	Biological process	lipid biosynthetic process	**	**
TRINITY_DN12642_c2_g1	AT5G25760	PEX4	GO:0006629	Biological process	lipid metabolic process	**	**
TRINITY_DN14805_c0_g1	AT1G78000	SULTR1;2	GO:0009970	Biological process	cellular response to sulfate starvation	**	**
TRINITY_DN15867_c0_g1	AT4G33950	OST1	GO:0006629	Biological process	lipid metabolic process	**	**
TRINITY_DN15867_c0_g1	AT4G33950	OST1	GO:0008610	Biological process	lipid biosynthetic process	**	**
TRINITY_DN16217_c0_g2	AT1G52340	ABA2	GO:0006629	Biological process	lipid metabolic process	**	**
TRINITY_DN16217_c0_g2	AT1G52340	ABA2	GO:0008610	Biological process	lipid biosynthetic process	**	**
TRINITY_DN17410_c0_g4	ATMG00640	ORF25	GO:0015986	Biological process	ATP synthesis coupled proton transport	**	**
TRINITY_DN1941_c0_g1	AT3G25180	CYP82G1	GO:0006629	Biological process	lipid metabolic process	**	**
TRINITY_DN1941_c0_g1	AT3G25180	CYP82G1	GO:0008610	Biological process	lipid biosynthetic process	**	**
TRINITY_DN20517_c0_g1	AT2G07741	AT2G07741	GO:0015986	Biological process	ATP synthesis coupled proton transport	**	**
TRINITY_DN20517_c0_g1	ATMG01170	ATP6-2	GO:0015986	Biological process	ATP synthesis coupled proton transport	**	**
TRINITY_DN20976_c0_g1	AT5G13790	AGL15	GO:0006629	Biological process	lipid metabolic process	**	**
TRINITY_DN2098_c0_g1	AT2G35270	AHL21	GO:0048653	Biological process	anther development	**	**
TRINITY_DN22134_c0_g1	AT2G30490	C4H	GO:0009699	Biological process	phenylpropanoid biosynthetic process	**	**
TRINITY_DN27390_c0_g1	AT1G72680	CAD1	GO:0009699	Biological process	phenylpropanoid biosynthetic process	**	**
TRINITY_DN27390_c0_g1	AT2G21730	CAD2	GO:0009699	Biological process	phenylpropanoid biosynthetic process	**	**
TRINITY_DN27390_c0_g1	AT2G21890	CAD3	GO:0009699	Biological process	phenylpropanoid biosynthetic process	**	**
TRINITY_DN27390_c0_g1	AT3G19450	ATCAD4	GO:0009699	Biological process	phenylpropanoid biosynthetic process	**	**
TRINITY_DN27390_c0_g1	AT4G34230	CAD5	GO:0009699	Biological process	phenylpropanoid biosynthetic process	**	**
TRINITY_DN27390_c0_g1	AT4G37970	CAD6	GO:0009699	Biological process	phenylpropanoid biosynthetic process	**	**
TRINITY_DN27390_c0_g1	AT4G37980	ELI3-1	GO:0009699	Biological process	phenylpropanoid biosynthetic process	**	**
TRINITY_DN27390_c0_g1	AT4G37990	ELI3-2	GO:0009699	Biological process	phenylpropanoid biosynthetic process	**	**
TRINITY_DN27390_c0_g1	AT4G39330	CAD9	GO:0009699	Biological process	phenylpropanoid biosynthetic process	**	**
TRINITY_DN27390_c0_g1	AT4G37980	ELI3-1	GO:0006629	Biological process	lipid metabolic process	**	**
TRINITY_DN28520_c0_g1	ATMG01190	ATP1	GO:0015986	Biological process	ATP synthesis coupled proton transport	**	**
TRINITY_DN2893_c1_g1	AT5G54160	OMT1	GO:0032259	Biological process	methylation	**	**
TRINITY_DN2893_c1_g1	AT5G54160	OMT1	GO:0009699	Biological process	phenylpropanoid biosynthetic process	**	**
TRINITY_DN30400_c0_g1	AT3G12120	FAD2	GO:0006629	Biological process	lipid metabolic process	**	**
TRINITY_DN30400_c0_g1	AT3G12120	FAD2	GO:0008610	Biological process	lipid biosynthetic process	**	**
TRINITY_DN3292_c0_g1	AT5G06839	TGA10	GO:0071588	Biological process	hydrogen peroxide mediated signaling pathway	**	**
TRINITY_DN3292_c0_g1	AT5G06839	TGA10	GO:0002237	Biological process	response to molecule of bacterial origin	**	**
TRINITY_DN3292_c0_g1	AT5G06839	TGA10	GO:0048653	Biological process	anther development	**	**
TRINITY_DN3318_c0_g1	AT2G37440	AT1G74790	GO:0006629	Biological process	lipid metabolic process	**	**
TRINITY_DN3484_c0_g1	AT4G35160	ASMT	GO:0032259	Biological process	methylation	**	**
TRINITY_DN38580_c0_g2	AT5G26920	CBP60G	GO:0002237	Biological process	response to molecule of bacterial origin	**	**
TRINITY_DN39552_c0_g1	AT1G17260	AHA10	GO:0009699	Biological process	phenylpropanoid biosynthetic process	**	**
TRINITY_DN3991_c0_g1	AT3G24503	ALDH2C4	GO:0009699	Biological process	phenylpropanoid biosynthetic process	**	**
TRINITY_DN4032_c0_g2	AT2G26560	PLA2A	GO:0006629	Biological process	lipid metabolic process	**	**
TRINITY_DN4032_c0_g2	AT2G26560	PLA2A	GO:0008610	Biological process	lipid biosynthetic process	**	**
TRINITY_DN4041_c0_g1	AT4G31940	CYP82C4	GO:0009699	Biological process	phenylpropanoid biosynthetic process	**	**
TRINITY_DN41099_c0_g1	AT4G21200	GA2OX8	GO:0006629	Biological process	lipid metabolic process	**	**
TRINITY_DN41099_c0_g1	AT4G21200	GA2OX8	GO:0008610	Biological process	lipid biosynthetic process	**	**
TRINITY_DN4187_c0_g1	AT4G01070	GT72B1	GO:0009699	Biological process	phenylpropanoid biosynthetic process	**	**
TRINITY_DN5774_c0_g1	AT1G73680	ALPHA DOX2	GO:0006629	Biological process	lipid metabolic process	**	**
TRINITY_DN5774_c0_g1	AT3G01420	DOX1	GO:0006629	Biological process	lipid metabolic process	**	**
TRINITY_DN5774_c0_g1	AT3G01420	DOX1	GO:0008610	Biological process	lipid biosynthetic process	**	**
TRINITY_DN65780_c0_g1	ATCG00120	ATPA	GO:0015986	Biological process	ATP synthesis coupled proton transport	**	**
TRINITY_DN6769_c0_g1	AT1G02205	CER1	GO:0006629	Biological process	lipid metabolic process	**	**
TRINITY_DN6769_c0_g1	AT1G02205	CER1	GO:0008610	Biological process	lipid biosynthetic process	**	**
TRINITY_DN6969_c0_g1	AT1G08320	TGA9	GO:0071588	Biological process	hydrogen peroxide mediated signaling pathway	**	**
TRINITY_DN6969_c0_g1	AT1G08320	TGA9	GO:0002237	Biological process	response to molecule of bacterial origin	**	**
TRINITY_DN6969_c0_g1	AT1G08320	TGA9	GO:0048653	Biological process	anther development	**	**
TRINITY_DN7330_c0_g1	AT5G23960	TPS21	GO:0006629	Biological process	lipid metabolic process	**	**
TRINITY_DN7330_c0_g1	AT5G23960	TPS21	GO:0008610	Biological process	lipid biosynthetic process	**	**
TRINITY_DN7740_c0_g1	AT4G15560	CLA1	GO:0006629	Biological process	lipid metabolic process	**	**
TRINITY_DN7740_c0_g1	AT4G15560	CLA1	GO:0008610	Biological process	lipid biosynthetic process	**	**
TRINITY_DN9012_c0_g2	AT3G55150	EXO70H1	GO:0002237	Biological process	response to molecule of bacterial origin	**	**
TRINITY_DN9472_c0_g1	AT1G30520	AAE14	GO:0006629	Biological process	lipid metabolic process	**	**
TRINITY_DN12093_c0_g1	ATCG00280	PSBC	GO:0009772	Biological process	photosynthetic electron transport in photosystem II	**	*
TRINITY_DN24769_c0_g2	AT1G64780	AMT1;2	GO:0015843	Biological process	methylammonium transport	**	*
TRINITY_DN3485_c0_g2	AT3G53480	ABCG37	GO:0018901	Biological process	2,4-dichlorophenoxyacetic acid metabolic process	**	*
TRINITY_DN42482_c0_g3	ATCG00680	PSBB	GO:0009772	Biological process	photosynthetic electron transport in photosystem II	**	*
TRINITY_DN104150_c0_g2	AT1G62810	CUAO1	GO:0006809	Biological process	nitric oxide biosynthetic process	*	*
TRINITY_DN104150_c0_g2	AT1G62810	CUAO1	GO:0009308	Biological process	amine metabolic process	*	*
TRINITY_DN11155_c0_g1	AT3G09290	TAC1	GO:0051973	Biological process	positive regulation of telomerase activity	*	*
TRINITY_DN12844_c0_g1	AT3G02470	SAMDC	GO:0009308	Biological process	amine metabolic process	*	*
TRINITY_DN12844_c0_g1	AT3G25570	SAMDC3	GO:0009308	Biological process	amine metabolic process	*	*
TRINITY_DN12844_c0_g1	AT5G15950	SAMDC2	GO:0009308	Biological process	amine metabolic process	*	*
TRINITY_DN14805_c0_g1	AT1G78000	SULTR1;2	GO:0080160	Biological process	selenate transport	*	*
TRINITY_DN15867_c0_g1	AT4G33950	OST1	GO:0009617	Biological process	response to bacterium	*	*
TRINITY_DN15867_c0_g1	AT4G33950	OST1	GO:0098542	Biological process	defense response to other organism	*	*
TRINITY_DN16216_c0_g1	AT2G45220	PME17	GO:0009617	Biological process	response to bacterium	*	*
TRINITY_DN16216_c0_g1	AT2G45220	PME17	GO:0098542	Biological process	defense response to other organism	*	*
TRINITY_DN16216_c0_g1	AT2G45220	PME17	GO:0045490	Biological process	pectin catabolic process	*	*
TRINITY_DN16217_c0_g2	AT1G52340	ABA2	GO:0006561	Biological process	proline biosynthetic process	*	*
TRINITY_DN19056_c0_g1	AT2G41240	BHLH100	GO:0010106	Biological process	cellular response to iron ion starvation	*	*
TRINITY_DN19056_c0_g1	AT3G56970	BHLH38	GO:0010106	Biological process	cellular response to iron ion starvation	*	*
TRINITY_DN19056_c0_g1	AT3G56980	BHLH39	GO:0010106	Biological process	cellular response to iron ion starvation	*	*
TRINITY_DN19056_c0_g1	AT5G04150	BHLH101	GO:0010106	Biological process	cellular response to iron ion starvation	*	*
TRINITY_DN1941_c0_g1	AT3G25180	CYP82G1	GO:0009617	Biological process	response to bacterium	*	*
TRINITY_DN1941_c0_g1	AT3G25180	CYP82G1	GO:0098542	Biological process	defense response to other organism	*	*
TRINITY_DN1941_c0_g1	AT3G25180	CYP82G1	GO:0050832	Biological process	defense response to fungus	*	*
TRINITY_DN1941_c0_g1	AT3G25180	CYP82G1	GO:1901045	Biological process	negative regulation of oviposition	*	*
TRINITY_DN1941_c0_g1	AT3G25180	CYP82G1	GO:0046246	Biological process	terpene biosynthetic process	*	*
TRINITY_DN20257_c0_g1	AT1G11920	AT1G11920	GO:0045490	Biological process	pectin catabolic process	*	*
TRINITY_DN20257_c0_g1	AT4G22080	RHS14	GO:0045490	Biological process	pectin catabolic process	*	*
TRINITY_DN20257_c0_g1	AT4G22090	AT1G78780	GO:0045490	Biological process	pectin catabolic process	*	*
TRINITY_DN20517_c0_g1	AT2G07741	AT2G07741	GO:0042776	Biological process	mitochondrial ATP synthesis coupled proton transport	*	*
TRINITY_DN20976_c0_g1	AT5G13790	AGL15	GO:0048587	Biological process	regulation of short-day photoperiodism, flowering	*	*
TRINITY_DN24769_c0_g2	AT1G64780	AMT1;2	GO:0072488	Biological process	ammonium transmembrane transport	*	*
TRINITY_DN24769_c0_g2	AT1G64780	AMT1;2	GO:0015696	Biological process	ammonium transport	*	*
TRINITY_DN24769_c0_g2	AT4G13510	AMT1;1	GO:0072488	Biological process	ammonium transmembrane transport	*	*
TRINITY_DN24769_c0_g2	AT4G13510	AMT1;1	GO:0015696	Biological process	ammonium transport	*	*
TRINITY_DN24769_c0_g2	AT1G64780	AMT1;2	GO:0009624	Biological process	response to nematode	*	*
TRINITY_DN27390_c0_g1	AT4G37980	ELI3-1	GO:0009617	Biological process	response to bacterium	*	*
TRINITY_DN27390_c0_g1	AT4G37990	ELI3-2	GO:0009617	Biological process	response to bacterium	*	*
TRINITY_DN27390_c0_g1	AT4G37980	ELI3-1	GO:0098542	Biological process	defense response to other organism	*	*
TRINITY_DN27390_c0_g1	AT4G37990	ELI3-2	GO:0098542	Biological process	defense response to other organism	*	*
TRINITY_DN27390_c0_g1	AT4G37980	ELI3-1	GO:0008219	Biological process	cell death	*	*
TRINITY_DN27390_c0_g1	AT4G37990	ELI3-2	GO:0008219	Biological process	cell death	*	*
TRINITY_DN2772_c2_g1	ATCG00580	PSBE	GO:0009769	Biological process	photosynthesis, light harvesting in photosystem II	*	*
TRINITY_DN29636_c0_g1	AT3G26830	PAD3	GO:0009617	Biological process	response to bacterium	*	*
TRINITY_DN29636_c0_g1	AT3G26830	PAD3	GO:0098542	Biological process	defense response to other organism	*	*
TRINITY_DN29636_c0_g1	AT3G26830	PAD3	GO:0050832	Biological process	defense response to fungus	*	*
TRINITY_DN29636_c0_g1	AT3G26830	PAD3	GO:0010120	Biological process	camalexin biosynthetic process	*	*
TRINITY_DN3292_c0_g1	AT5G06839	TGA10	GO:0009617	Biological process	response to bacterium	*	*
TRINITY_DN33165_c0_g1	AT3G12500	HCHIB	GO:0098542	Biological process	defense response to other organism	*	*
TRINITY_DN33165_c0_g1	AT3G12500	HCHIB	GO:0050832	Biological process	defense response to fungus	*	*
TRINITY_DN33165_c0_g1	AT3G12500	HCHIB	GO:0009871	Biological process	jasmonic acid and ethylene-dependent systemic resistance, ethylene mediated signaling pathway	*	*
TRINITY_DN33165_c0_g1	AT3G12500	HCHIB	GO:0016998	Biological process	cell wall macromolecule catabolic process	*	*
TRINITY_DN3485_c0_g2	AT3G53480	ABCG37	GO:0009804	Biological process	coumarin metabolic process	*	*
TRINITY_DN3485_c0_g2	AT3G53480	ABCG37	GO:0071366	Biological process	cellular response to indolebutyric acid stimulus	*	*
TRINITY_DN3485_c0_g2	AT3G53480	ABCG37	GO:1990748	Biological process	cellular detoxification	*	*
TRINITY_DN3485_c0_g2	AT3G53480	ABCG37	GO:0140352	Biological process	export from cell	*	*
TRINITY_DN3485_c0_g2	AT3G53480	ABCG37	GO:1990641	Biological process	response to iron ion starvation	*	*
TRINITY_DN38580_c0_g2	AT5G26920	CBP60G	GO:0009617	Biological process	response to bacterium	*	*
TRINITY_DN38580_c0_g2	AT5G26920	CBP60G	GO:0098542	Biological process	defense response to other organism	*	*
TRINITY_DN38674_c0_g1	AT4G30200	VEL1	GO:0048587	Biological process	regulation of short-day photoperiodism, flowering	*	*
TRINITY_DN38674_c0_g1	AT4G30200	VEL1	GO:1900111	Biological process	positive regulation of histone H3-K9 dimethylation	*	*
TRINITY_DN39552_c0_g1	AT1G17260	AHA10	GO:0140352	Biological process	export from cell	*	*
TRINITY_DN39552_c0_g1	AT1G80660	HA9	GO:0140352	Biological process	export from cell	*	*
TRINITY_DN39552_c0_g1	AT2G07560	HA6	GO:0140352	Biological process	export from cell	*	*
TRINITY_DN39552_c0_g1	AT2G18960	HA1	GO:0140352	Biological process	export from cell	*	*
TRINITY_DN39552_c0_g1	AT2G24520	HA5	GO:0140352	Biological process	export from cell	*	*
TRINITY_DN39552_c0_g1	AT3G42640	HA8	GO:0140352	Biological process	export from cell	*	*
TRINITY_DN39552_c0_g1	AT3G47950	HA4	GO:0140352	Biological process	export from cell	*	*
TRINITY_DN39552_c0_g1	AT3G60330	HA7	GO:0140352	Biological process	export from cell	*	*
TRINITY_DN39552_c0_g1	AT5G57350	HA3	GO:0140352	Biological process	export from cell	*	*
TRINITY_DN39552_c0_g1	AT5G62670	HA11	GO:0140352	Biological process	export from cell	*	*
TRINITY_DN39666_c0_g1	AT4G31500	CYP83B1	GO:0009617	Biological process	response to bacterium	*	*
TRINITY_DN39666_c0_g1	AT4G31500	CYP83B1	GO:0098542	Biological process	defense response to other organism	*	*
TRINITY_DN39666_c0_g1	AT4G31500	CYP83B1	GO:0050832	Biological process	defense response to fungus	*	*
TRINITY_DN39666_c0_g1	AT4G31500	CYP83B1	GO:0009308	Biological process	amine metabolic process	*	*
TRINITY_DN4032_c0_g2	AT2G26560	PLA2A	GO:0098542	Biological process	defense response to other organism	*	*
TRINITY_DN4032_c0_g2	AT2G26560	PLA2A	GO:0008219	Biological process	cell death	*	*
TRINITY_DN4041_c0_g1	AT4G31940	CYP82C4	GO:0009804	Biological process	coumarin metabolic process	*	*
TRINITY_DN4041_c0_g1	AT4G31940	CYP82C4	GO:0098542	Biological process	defense response to other organism	*	*
TRINITY_DN4041_c0_g1	AT4G31950	CYP82C3	GO:0098542	Biological process	defense response to other organism	*	*
TRINITY_DN4041_c0_g1	AT4G31970	CYP82C2	GO:0098542	Biological process	defense response to other organism	*	*
TRINITY_DN4041_c0_g1	AT4G31940	CYP82C4	GO:0106146	Biological process	sideretin biosynthesis	*	*
TRINITY_DN4041_c0_g1	AT4G31940	CYP82C4	GO:0071281	Biological process	cellular response to iron ion	*	*
TRINITY_DN50606_c0_g2	AT1G15520	ABCG40	GO:0098542	Biological process	defense response to other organism	*	*
TRINITY_DN5774_c0_g1	AT3G01420	DOX1	GO:1902609	Biological process	(R)-2-hydroxy-alpha-linolenic acid biosynthetic process	*	*
TRINITY_DN5774_c0_g1	AT3G01420	DOX1	GO:0009617	Biological process	response to bacterium	*	*
TRINITY_DN5774_c0_g1	AT3G01420	DOX1	GO:0001561	Biological process	fatty acid alpha-oxidation	*	*
TRINITY_DN5774_c0_g1	AT3G01420	DOX1	GO:0034614	Biological process	cellular response to reactive oxygen species	*	*
TRINITY_DN5774_c0_g1	AT3G01420	DOX1	GO:0098542	Biological process	defense response to other organism	*	*
TRINITY_DN5774_c0_g1	AT3G01420	DOX1	GO:0050832	Biological process	defense response to fungus	*	*
TRINITY_DN5774_c0_g1	AT3G01420	DOX1	GO:0008219	Biological process	cell death	*	*
TRINITY_DN5774_c0_g1	AT3G01420	DOX1	GO:0071732	Biological process	cellular response to nitric oxide	*	*
TRINITY_DN65780_c0_g1	ATCG00120	ATPA	GO:0009617	Biological process	response to bacterium	*	*
TRINITY_DN65780_c0_g1	ATCG00120	ATPA	GO:0098542	Biological process	defense response to other organism	*	*
TRINITY_DN6769_c0_g1	AT1G02205	CER1	GO:0009617	Biological process	response to bacterium	*	*
TRINITY_DN6769_c0_g1	AT1G02205	CER1	GO:0098542	Biological process	defense response to other organism	*	*
TRINITY_DN6769_c0_g1	AT1G02205	CER1	GO:0050832	Biological process	defense response to fungus	*	*
TRINITY_DN6769_c0_g1	AT1G02205	CER1	GO:0046185	Biological process	aldehyde catabolic process	*	*
TRINITY_DN6969_c0_g1	AT1G08320	TGA9	GO:0009617	Biological process	response to bacterium	*	*
TRINITY_DN7059_c0_g1	AT1G34370	STOP1	GO:0010447	Biological process	response to acidic pH	*	*
TRINITY_DN7059_c0_g1	AT5G22890	STOP2	GO:0010447	Biological process	response to acidic pH	*	*
TRINITY_DN7330_c0_g1	AT5G23960	TPS21	GO:0046246	Biological process	terpene biosynthetic process	*	*
TRINITY_DN7779_c0_g1	AT2G43000	NAC042	GO:0010120	Biological process	camalexin biosynthetic process	*	*
TRINITY_DN7779_c0_g1	AT2G43000	NAC042	GO:0006561	Biological process	proline biosynthetic process	*	*
TRINITY_DN9012_c0_g2	AT3G55150	EXO70H1	GO:0009617	Biological process	response to bacterium	*	*
TRINITY_DN9012_c0_g2	AT3G55150	EXO70H1	GO:0140352	Biological process	export from cell	*	*
TRINITY_DN91076_c0_g1	AT1G11580	PMEPCRA	GO:0009617	Biological process	response to bacterium	*	*
TRINITY_DN91076_c0_g1	AT1G11580	PMEPCRA	GO:0045490	Biological process	pectin catabolic process	*	*
TRINITY_DN9770_c1_g2	AT4G32650	KAT3	GO:0009624	Biological process	response to nematode	*	*
TRINITY_DN9902_c0_g1	AT2G23620	MES1	GO:0098542	Biological process	defense response to other organism	*	*
TRINITY_DN9902_c0_g1	AT4G37150	MES9	GO:0098542	Biological process	defense response to other organism	*	*
TRINITY_DN9902_c0_g1	AT2G23620	MES1	GO:0050832	Biological process	defense response to fungus	*	*
TRINITY_DN9902_c0_g1	AT4G37150	MES9	GO:0050832	Biological process	defense response to fungus	*	*
TRINITY_DN12212_c0_g1	AT2G22990	SNG1	GO:0009698	Biological process	phenylpropanoid metabolic process	*
TRINITY_DN12213_c0_g1	AT4G02780	GA1	GO:0016114	Biological process	terpenoid biosynthetic process	*
TRINITY_DN14805_c0_g1	AT1G78000	SULTR1;2	GO:0008272	Biological process	sulfate transport	*
TRINITY_DN15867_c0_g1	AT4G33950	OST1	GO:0006636	Biological process	unsaturated fatty acid biosynthetic process	*
TRINITY_DN16217_c0_g2	AT1G52340	ABA2	GO:0016114	Biological process	terpenoid biosynthetic process	*
TRINITY_DN1941_c0_g1	AT3G25180	CYP82G1	GO:0016114	Biological process	terpenoid biosynthetic process	*
TRINITY_DN19857_c0_g1	AT3G50740	UGT72E1	GO:0009808	Biological process	lignin metabolic process	*
TRINITY_DN19857_c0_g1	AT5G66690	UGT72E2	GO:0009808	Biological process	lignin metabolic process	*
TRINITY_DN19857_c0_g1	AT3G50740	UGT72E1	GO:0009698	Biological process	phenylpropanoid metabolic process	*
TRINITY_DN19857_c0_g1	AT5G66690	UGT72E2	GO:0009698	Biological process	phenylpropanoid metabolic process	*
TRINITY_DN22134_c0_g1	AT2G30490	C4H	GO:0009808	Biological process	lignin metabolic process	*
TRINITY_DN22134_c0_g1	AT2G30490	C4H	GO:0009698	Biological process	phenylpropanoid metabolic process	*
TRINITY_DN27390_c0_g1	AT1G72680	CAD1	GO:0009808	Biological process	lignin metabolic process	*
TRINITY_DN27390_c0_g1	AT2G21730	CAD2	GO:0009808	Biological process	lignin metabolic process	*
TRINITY_DN27390_c0_g1	AT2G21890	CAD3	GO:0009808	Biological process	lignin metabolic process	*
TRINITY_DN27390_c0_g1	AT3G19450	ATCAD4	GO:0009808	Biological process	lignin metabolic process	*
TRINITY_DN27390_c0_g1	AT4G34230	CAD5	GO:0009808	Biological process	lignin metabolic process	*
TRINITY_DN27390_c0_g1	AT4G37970	CAD6	GO:0009808	Biological process	lignin metabolic process	*
TRINITY_DN27390_c0_g1	AT4G37980	ELI3-1	GO:0009808	Biological process	lignin metabolic process	*
TRINITY_DN27390_c0_g1	AT4G37990	ELI3-2	GO:0009808	Biological process	lignin metabolic process	*
TRINITY_DN27390_c0_g1	AT4G39330	CAD9	GO:0009808	Biological process	lignin metabolic process	*
TRINITY_DN27390_c0_g1	AT1G72680	CAD1	GO:0009698	Biological process	phenylpropanoid metabolic process	*
TRINITY_DN27390_c0_g1	AT2G21730	CAD2	GO:0009698	Biological process	phenylpropanoid metabolic process	*
TRINITY_DN27390_c0_g1	AT2G21890	CAD3	GO:0009698	Biological process	phenylpropanoid metabolic process	*
TRINITY_DN27390_c0_g1	AT3G19450	ATCAD4	GO:0009698	Biological process	phenylpropanoid metabolic process	*
TRINITY_DN27390_c0_g1	AT4G34230	CAD5	GO:0009698	Biological process	phenylpropanoid metabolic process	*
TRINITY_DN27390_c0_g1	AT4G37970	CAD6	GO:0009698	Biological process	phenylpropanoid metabolic process	*
TRINITY_DN27390_c0_g1	AT4G37980	ELI3-1	GO:0009698	Biological process	phenylpropanoid metabolic process	*
TRINITY_DN27390_c0_g1	AT4G37990	ELI3-2	GO:0009698	Biological process	phenylpropanoid metabolic process	*
TRINITY_DN27390_c0_g1	AT4G39330	CAD9	GO:0009698	Biological process	phenylpropanoid metabolic process	*
TRINITY_DN2893_c1_g1	AT5G54160	OMT1	GO:0009808	Biological process	lignin metabolic process	*
TRINITY_DN2893_c1_g1	AT5G54160	OMT1	GO:0009698	Biological process	phenylpropanoid metabolic process	*
TRINITY_DN30400_c0_g1	AT3G12120	FAD2	GO:0006636	Biological process	unsaturated fatty acid biosynthetic process	*
TRINITY_DN3292_c0_g1	AT5G06839	TGA10	GO:0006351	Biological process	transcription, DNA-templated	*
TRINITY_DN3485_c0_g2	AT3G53480	ABCG37	GO:0009698	Biological process	phenylpropanoid metabolic process	*
TRINITY_DN39552_c0_g1	AT1G17260	AHA10	GO:0009698	Biological process	phenylpropanoid metabolic process	*
TRINITY_DN3991_c0_g1	AT3G24503	ALDH2C4	GO:0009698	Biological process	phenylpropanoid metabolic process	*
TRINITY_DN4041_c0_g1	AT4G31940	CYP82C4	GO:0009698	Biological process	phenylpropanoid metabolic process	*
TRINITY_DN41099_c0_g1	AT4G21200	GA2OX8	GO:0016114	Biological process	terpenoid biosynthetic process	*
TRINITY_DN4187_c0_g1	AT4G01070	GT72B1	GO:0009808	Biological process	lignin metabolic process	*
TRINITY_DN4187_c0_g1	AT4G01070	GT72B1	GO:0009698	Biological process	phenylpropanoid metabolic process	*
TRINITY_DN5774_c0_g1	AT3G01420	DOX1	GO:0006636	Biological process	unsaturated fatty acid biosynthetic process	*
TRINITY_DN5774_c0_g1	AT3G01420	DOX1	GO:0071446	Biological process	cellular response to salicylic acid stimulus	*
TRINITY_DN6769_c0_g1	AT1G02205	CER1	GO:0043447	Biological process	alkane biosynthetic process	*
TRINITY_DN6969_c0_g1	AT1G08320	TGA9	GO:0006351	Biological process	transcription, DNA-templated	*
TRINITY_DN7005_c0_g2	AT1G48320	DHNAT1	GO:0042372	Biological process	phylloquinone biosynthetic process	*
TRINITY_DN7330_c0_g1	AT5G23960	TPS21	GO:0016114	Biological process	terpenoid biosynthetic process	*
TRINITY_DN7740_c0_g1	AT4G15560	CLA1	GO:0016114	Biological process	terpenoid biosynthetic process	*
TRINITY_DN9472_c0_g1	AT1G30520	AAE14	GO:0042372	Biological process	phylloquinone biosynthetic process	*
TRINITY_DN104150_c0_g2	AT1G62810	CUAO1	GO:0009058	Biological process	biosynthetic process
TRINITY_DN104150_c0_g2	AT1G62810	CUAO1	GO:0009738	Biological process	abscisic acid-activated signaling pathway
TRINITY_DN104150_c0_g2	AT1G62810	CUAO1	GO:0009737	Biological process	response to abscisic acid
TRINITY_DN104150_c0_g2	AT1G62810	CUAO1	GO:0009987	Biological process	cellular process
TRINITY_DN104150_c0_g2	AT1G62810	CUAO1	GO:0050789	Biological process	regulation of biological process
TRINITY_DN104150_c0_g2	AT1G62810	CUAO1	GO:0065007	Biological process	biological regulation
TRINITY_DN104150_c0_g2	AT1G62810	CUAO1	GO:0044237	Biological process	cellular metabolic process
TRINITY_DN104150_c0_g2	AT1G62810	CUAO1	GO:0008152	Biological process	metabolic process
TRINITY_DN104150_c0_g2	AT1G62810	CUAO1	GO:0044249	Biological process	cellular biosynthetic process
TRINITY_DN104150_c0_g2	AT1G62810	CUAO1	GO:0071704	Biological process	organic substance metabolic process
TRINITY_DN104150_c0_g2	AT1G62810	CUAO1	GO:0050794	Biological process	regulation of cellular process
TRINITY_DN104150_c0_g2	AT1G62810	CUAO1	GO:1901564	Biological process	organonitrogen compound metabolic process
TRINITY_DN104150_c0_g2	AT1G62810	CUAO1	GO:0006807	Biological process	nitrogen compound metabolic process
TRINITY_DN104150_c0_g2	AT1G62810	CUAO1	GO:0034641	Biological process	cellular nitrogen compound metabolic process
TRINITY_DN104150_c0_g2	AT1G62810	CUAO1	GO:0044271	Biological process	cellular nitrogen compound biosynthetic process
TRINITY_DN104150_c0_g2	AT1G62810	CUAO1	GO:0050896	Biological process	response to stimulus
TRINITY_DN104150_c0_g2	AT1G62810	CUAO1	GO:0051716	Biological process	cellular response to stimulus
TRINITY_DN104150_c0_g2	AT1G62810	CUAO1	GO:0010033	Biological process	response to organic substance
TRINITY_DN104150_c0_g2	AT1G62810	CUAO1	GO:0042221	Biological process	response to chemical
TRINITY_DN104150_c0_g2	AT1G62810	CUAO1	GO:0009725	Biological process	response to hormone
TRINITY_DN104150_c0_g2	AT1G62810	CUAO1	GO:0009719	Biological process	response to endogenous stimulus
TRINITY_DN104150_c0_g2	AT1G62810	CUAO1	GO:1901700	Biological process	response to oxygen-containing compound
TRINITY_DN104150_c0_g2	AT1G62810	CUAO1	GO:0032870	Biological process	cellular response to hormone stimulus
TRINITY_DN104150_c0_g2	AT1G62810	CUAO1	GO:0071310	Biological process	cellular response to organic substance
TRINITY_DN104150_c0_g2	AT1G62810	CUAO1	GO:0070887	Biological process	cellular response to chemical stimulus
TRINITY_DN104150_c0_g2	AT1G62810	CUAO1	GO:0071495	Biological process	cellular response to endogenous stimulus
TRINITY_DN104150_c0_g2	AT1G62810	CUAO1	GO:1901701	Biological process	cellular response to oxygen-containing compound
TRINITY_DN104150_c0_g2	AT1G62810	CUAO1	GO:0007154	Biological process	cell communication
TRINITY_DN104150_c0_g2	AT1G62810	CUAO1	GO:0007165	Biological process	signal transduction
TRINITY_DN104150_c0_g2	AT1G62810	CUAO1	GO:0023052	Biological process	signaling
TRINITY_DN104150_c0_g2	AT1G62810	CUAO1	GO:0009755	Biological process	hormone-mediated signaling pathway
TRINITY_DN104150_c0_g2	AT1G62810	CUAO1	GO:0046209	Biological process	nitric oxide metabolic process
TRINITY_DN104150_c0_g2	AT1G62810	CUAO1	GO:2001057	Biological process	reactive nitrogen species metabolic process
TRINITY_DN104150_c0_g2	AT1G62810	CUAO1	GO:0072593	Biological process	reactive oxygen species metabolic process
TRINITY_DN104150_c0_g2	AT1G62810	CUAO1	GO:1903409	Biological process	reactive oxygen species biosynthetic process
TRINITY_DN104150_c0_g2	AT1G62810	CUAO1	GO:0033993	Biological process	response to lipid
TRINITY_DN104150_c0_g2	AT1G62810	CUAO1	GO:0071396	Biological process	cellular response to lipid
TRINITY_DN104150_c0_g2	AT1G62810	CUAO1	GO:0097305	Biological process	response to alcohol
TRINITY_DN104150_c0_g2	AT1G62810	CUAO1	GO:0071215	Biological process	cellular response to abscisic acid stimulus
TRINITY_DN104150_c0_g2	AT1G62810	CUAO1	GO:0097306	Biological process	cellular response to alcohol
TRINITY_DN104150_c0_g2	AT1G62810	CUAO1	GO:0003824	Molecular function	catalytic activity
TRINITY_DN104150_c0_g2	AT1G62810	CUAO1	GO:0016491	Molecular function	oxidoreductase activity
TRINITY_DN104150_c0_g2	AT1G62810	CUAO1	GO:0005488	Molecular function	binding
TRINITY_DN104150_c0_g2	AT1G62810	CUAO1	GO:0043167	Molecular function	ion binding
TRINITY_DN104150_c0_g2	AT1G62810	CUAO1	GO:0052596	Molecular function	phenethylamine:oxygen oxidoreductase (deaminating) activity
TRINITY_DN104150_c0_g2	AT1G62810	CUAO1	GO:0016641	Molecular function	oxidoreductase activity, acting on the CH-NH2 group of donors, oxygen as acceptor
TRINITY_DN104150_c0_g2	AT1G62810	CUAO1	GO:0016638	Molecular function	oxidoreductase activity, acting on the CH-NH2 group of donors
TRINITY_DN104150_c0_g2	AT1G62810	CUAO1	GO:0052595	Molecular function	aliphatic-amine oxidase activity
TRINITY_DN104150_c0_g2	AT1G62810	CUAO1	GO:0052594	Molecular function	aminoacetone:oxygen oxidoreductase(deaminating) activity
TRINITY_DN104150_c0_g2	AT1G62810	CUAO1	GO:0052593	Molecular function	tryptamine:oxygen oxidoreductase (deaminating) activity
TRINITY_DN104150_c0_g2	AT1G62810	CUAO1	GO:0008131	Molecular function	primary amine oxidase activity
TRINITY_DN104150_c0_g2	AT1G62810	CUAO1	GO:0046872	Molecular function	metal ion binding
TRINITY_DN104150_c0_g2	AT1G62810	CUAO1	GO:0043169	Molecular function	cation binding
TRINITY_DN104150_c0_g2	AT1G62810	CUAO1	GO:0046914	Molecular function	transition metal ion binding
TRINITY_DN104150_c0_g2	AT1G62810	CUAO1	GO:0005507	Molecular function	copper ion binding
TRINITY_DN104150_c0_g2	AT1G62810	CUAO1	GO:0048038	Molecular function	quinone binding
TRINITY_DN10473_c2_g2	AT3G24255	AT3G24255		Biological process	UNCLASSIFIED
TRINITY_DN10473_c2_g2	AT3G24255	AT3G24255		Molecular function	UNCLASSIFIED
TRINITY_DN10489_c0_g1	AT3G23470	AT3G23470		Biological process	UNCLASSIFIED
TRINITY_DN10489_c0_g1	AT3G23470	AT3G23470	GO:0016740	Molecular function	transferase activity
TRINITY_DN10489_c0_g1	AT3G23470	AT3G23470	GO:0003824	Molecular function	catalytic activity
TRINITY_DN10489_c0_g1	AT3G23470	AT3G23470	GO:0008168	Molecular function	methyltransferase activity
TRINITY_DN10489_c0_g1	AT3G23470	AT3G23470	GO:0016741	Molecular function	transferase activity, transferring one-carbon groups
TRINITY_DN10691_c0_g1	AT1G17060	CYP72C1	GO:0032502	Biological process	developmental process
TRINITY_DN10691_c0_g1	AT1G17060	CYP72C1	GO:0009416	Biological process	response to light stimulus
TRINITY_DN10691_c0_g1	AT1G17060	CYP72C1	GO:0009987	Biological process	cellular process
TRINITY_DN10691_c0_g1	AT1G17060	CYP72C1	GO:0065007	Biological process	biological regulation
TRINITY_DN10691_c0_g1	AT1G17060	CYP72C1	GO:0008152	Biological process	metabolic process
TRINITY_DN10691_c0_g1	AT1G17060	CYP72C1	GO:1901360	Biological process	organic cyclic compound metabolic process
TRINITY_DN10691_c0_g1	AT1G17060	CYP72C1	GO:0071704	Biological process	organic substance metabolic process
TRINITY_DN10691_c0_g1	AT1G17060	CYP72C1	GO:0048856	Biological process	anatomical structure development
TRINITY_DN10691_c0_g1	AT1G17060	CYP72C1	GO:0044238	Biological process	primary metabolic process
TRINITY_DN10691_c0_g1	AT1G17060	CYP72C1	GO:0042445	Biological process	hormone metabolic process
TRINITY_DN10691_c0_g1	AT1G17060	CYP72C1	GO:0010817	Biological process	regulation of hormone levels
TRINITY_DN10691_c0_g1	AT1G17060	CYP72C1	GO:0065008	Biological process	regulation of biological quality
TRINITY_DN10691_c0_g1	AT1G17060	CYP72C1	GO:0009314	Biological process	response to radiation
TRINITY_DN10691_c0_g1	AT1G17060	CYP72C1	GO:0009628	Biological process	response to abiotic stimulus
TRINITY_DN10691_c0_g1	AT1G17060	CYP72C1	GO:0050896	Biological process	response to stimulus
TRINITY_DN10691_c0_g1	AT1G17060	CYP72C1	GO:1901615	Biological process	organic hydroxy compound metabolic process
TRINITY_DN10691_c0_g1	AT1G17060	CYP72C1	GO:0009653	Biological process	anatomical structure morphogenesis
TRINITY_DN10691_c0_g1	AT1G17060	CYP72C1	GO:0000902	Biological process	cell morphogenesis
TRINITY_DN10691_c0_g1	AT1G17060	CYP72C1	GO:0009826	Biological process	unidimensional cell growth
TRINITY_DN10691_c0_g1	AT1G17060	CYP72C1	GO:0060560	Biological process	developmental growth involved in morphogenesis
TRINITY_DN10691_c0_g1	AT1G17060	CYP72C1	GO:0048589	Biological process	developmental growth
TRINITY_DN10691_c0_g1	AT1G17060	CYP72C1	GO:0040007	Biological process	growth
TRINITY_DN10691_c0_g1	AT1G17060	CYP72C1	GO:0016049	Biological process	cell growth
TRINITY_DN10691_c0_g1	AT1G17060	CYP72C1	GO:0008202	Biological process	steroid metabolic process
TRINITY_DN10691_c0_g1	AT1G17060	CYP72C1	GO:0016131	Biological process	brassinosteroid metabolic process
TRINITY_DN10691_c0_g1	AT1G17060	CYP72C1	GO:0016128	Biological process	phytosteroid metabolic process
TRINITY_DN10691_c0_g1	AT1G17060	CYP72C1	GO:0003824	Molecular function	catalytic activity
TRINITY_DN10691_c0_g1	AT1G17060	CYP72C1	GO:0016491	Molecular function	oxidoreductase activity
TRINITY_DN10691_c0_g1	AT1G17060	CYP72C1	GO:0004497	Molecular function	monooxygenase activity
TRINITY_DN10691_c0_g1	AT1G17060	CYP72C1	GO:0090411	Molecular function	brassinosteroid binding
TRINITY_DN10691_c0_g1	AT1G17060	CYP72C1	GO:0005496	Molecular function	steroid binding
TRINITY_DN10691_c0_g1	AT1G17060	CYP72C1	GO:0097159	Molecular function	organic cyclic compound binding
TRINITY_DN10691_c0_g1	AT1G17060	CYP72C1	GO:0005488	Molecular function	binding
TRINITY_DN10691_c0_g1	AT1G17060	CYP72C1	GO:0008289	Molecular function	lipid binding
TRINITY_DN10691_c0_g1	AT3G14640	CYP72A10	GO:0008152	Biological process	metabolic process
TRINITY_DN10691_c0_g1	AT3G14640	CYP72A10	GO:0055114	Biological process	oxidation-reduction process
TRINITY_DN10691_c0_g1	AT3G14640	CYP72A10	GO:0003824	Molecular function	catalytic activity
TRINITY_DN10691_c0_g1	AT3G14640	CYP72A10	GO:0016491	Molecular function	oxidoreductase activity
TRINITY_DN10691_c0_g1	AT3G14640	CYP72A10	GO:0016705	Molecular function	oxidoreductase activity, acting on paired donors, with incorporation or reduction of molecular oxygen
TRINITY_DN10691_c0_g1	AT3G14640	CYP72A10	GO:0004497	Molecular function	monooxygenase activity
TRINITY_DN10691_c0_g1	AT3G14640	CYP72A10	GO:0097159	Molecular function	organic cyclic compound binding
TRINITY_DN10691_c0_g1	AT3G14640	CYP72A10	GO:0005488	Molecular function	binding
TRINITY_DN10691_c0_g1	AT3G14640	CYP72A10	GO:0043167	Molecular function	ion binding
TRINITY_DN10691_c0_g1	AT3G14640	CYP72A10	GO:0046906	Molecular function	tetrapyrrole binding
TRINITY_DN10691_c0_g1	AT3G14640	CYP72A10	GO:1901363	Molecular function	heterocyclic compound binding
TRINITY_DN10691_c0_g1	AT3G14640	CYP72A10	GO:0020037	Molecular function	heme binding
TRINITY_DN10691_c0_g1	AT3G14640	CYP72A10	GO:0046872	Molecular function	metal ion binding
TRINITY_DN10691_c0_g1	AT3G14640	CYP72A10	GO:0043169	Molecular function	cation binding
TRINITY_DN10691_c0_g1	AT3G14640	CYP72A10	GO:0046914	Molecular function	transition metal ion binding
TRINITY_DN10691_c0_g1	AT3G14640	CYP72A10	GO:0005506	Molecular function	iron ion binding
TRINITY_DN10691_c0_g1	AT3G14650	CYP72A11		Biological process	UNCLASSIFIED
TRINITY_DN10691_c0_g1	AT3G14650	CYP72A11	GO:0003824	Molecular function	catalytic activity
TRINITY_DN10691_c0_g1	AT3G14650	CYP72A11	GO:0016491	Molecular function	oxidoreductase activity
TRINITY_DN10691_c0_g1	AT3G14650	CYP72A11	GO:0016705	Molecular function	oxidoreductase activity, acting on paired donors, with incorporation or reduction of molecular oxygen
TRINITY_DN10691_c0_g1	AT3G14650	CYP72A11	GO:0004497	Molecular function	monooxygenase activity
TRINITY_DN10691_c0_g1	AT3G14650	CYP72A11	GO:0097159	Molecular function	organic cyclic compound binding
TRINITY_DN10691_c0_g1	AT3G14650	CYP72A11	GO:0005488	Molecular function	binding
TRINITY_DN10691_c0_g1	AT3G14650	CYP72A11	GO:0043167	Molecular function	ion binding
TRINITY_DN10691_c0_g1	AT3G14650	CYP72A11	GO:0046906	Molecular function	tetrapyrrole binding
TRINITY_DN10691_c0_g1	AT3G14650	CYP72A11	GO:1901363	Molecular function	heterocyclic compound binding
TRINITY_DN10691_c0_g1	AT3G14650	CYP72A11	GO:0020037	Molecular function	heme binding
TRINITY_DN10691_c0_g1	AT3G14650	CYP72A11	GO:0046872	Molecular function	metal ion binding
TRINITY_DN10691_c0_g1	AT3G14650	CYP72A11	GO:0043169	Molecular function	cation binding
TRINITY_DN10691_c0_g1	AT3G14650	CYP72A11	GO:0046914	Molecular function	transition metal ion binding
TRINITY_DN10691_c0_g1	AT3G14650	CYP72A11	GO:0005506	Molecular function	iron ion binding
TRINITY_DN10691_c0_g1	AT3G14660	CYP72A13	GO:0008152	Biological process	metabolic process
TRINITY_DN10691_c0_g1	AT3G14660	CYP72A13	GO:0055114	Biological process	oxidation-reduction process
TRINITY_DN10691_c0_g1	AT3G14660	CYP72A13	GO:0003824	Molecular function	catalytic activity
TRINITY_DN10691_c0_g1	AT3G14660	CYP72A13	GO:0016491	Molecular function	oxidoreductase activity
TRINITY_DN10691_c0_g1	AT3G14660	CYP72A13	GO:0016705	Molecular function	oxidoreductase activity, acting on paired donors, with incorporation or reduction of molecular oxygen
TRINITY_DN10691_c0_g1	AT3G14660	CYP72A13	GO:0004497	Molecular function	monooxygenase activity
TRINITY_DN10691_c0_g1	AT3G14660	CYP72A13	GO:0097159	Molecular function	organic cyclic compound binding
TRINITY_DN10691_c0_g1	AT3G14660	CYP72A13	GO:0005488	Molecular function	binding
TRINITY_DN10691_c0_g1	AT3G14660	CYP72A13	GO:0043167	Molecular function	ion binding
TRINITY_DN10691_c0_g1	AT3G14660	CYP72A13	GO:0046906	Molecular function	tetrapyrrole binding
TRINITY_DN10691_c0_g1	AT3G14660	CYP72A13	GO:1901363	Molecular function	heterocyclic compound binding
TRINITY_DN10691_c0_g1	AT3G14660	CYP72A13	GO:0020037	Molecular function	heme binding
TRINITY_DN10691_c0_g1	AT3G14660	CYP72A13	GO:0046872	Molecular function	metal ion binding
TRINITY_DN10691_c0_g1	AT3G14660	CYP72A13	GO:0043169	Molecular function	cation binding
TRINITY_DN10691_c0_g1	AT3G14660	CYP72A13	GO:0046914	Molecular function	transition metal ion binding
TRINITY_DN10691_c0_g1	AT3G14660	CYP72A13	GO:0005506	Molecular function	iron ion binding
TRINITY_DN10691_c0_g1	AT3G14680	CYP72A14		Biological process	UNCLASSIFIED
TRINITY_DN10691_c0_g1	AT3G14680	CYP72A14	GO:0003824	Molecular function	catalytic activity
TRINITY_DN10691_c0_g1	AT3G14680	CYP72A14	GO:0016491	Molecular function	oxidoreductase activity
TRINITY_DN10691_c0_g1	AT3G14680	CYP72A14	GO:0016705	Molecular function	oxidoreductase activity, acting on paired donors, with incorporation or reduction of molecular oxygen
TRINITY_DN10691_c0_g1	AT3G14680	CYP72A14	GO:0004497	Molecular function	monooxygenase activity
TRINITY_DN10691_c0_g1	AT3G14680	CYP72A14	GO:0097159	Molecular function	organic cyclic compound binding
TRINITY_DN10691_c0_g1	AT3G14680	CYP72A14	GO:0005488	Molecular function	binding
TRINITY_DN10691_c0_g1	AT3G14680	CYP72A14	GO:0043167	Molecular function	ion binding
TRINITY_DN10691_c0_g1	AT3G14680	CYP72A14	GO:0046906	Molecular function	tetrapyrrole binding
TRINITY_DN10691_c0_g1	AT3G14680	CYP72A14	GO:1901363	Molecular function	heterocyclic compound binding
TRINITY_DN10691_c0_g1	AT3G14680	CYP72A14	GO:0020037	Molecular function	heme binding
TRINITY_DN10691_c0_g1	AT3G14680	CYP72A14	GO:0046872	Molecular function	metal ion binding
TRINITY_DN10691_c0_g1	AT3G14680	CYP72A14	GO:0043169	Molecular function	cation binding
TRINITY_DN10691_c0_g1	AT3G14680	CYP72A14	GO:0046914	Molecular function	transition metal ion binding
TRINITY_DN10691_c0_g1	AT3G14680	CYP72A14	GO:0005506	Molecular function	iron ion binding
TRINITY_DN10691_c0_g1	AT3G14690	CYP72A15	GO:0008152	Biological process	metabolic process
TRINITY_DN10691_c0_g1	AT3G14690	CYP72A15	GO:0055114	Biological process	oxidation-reduction process
TRINITY_DN10691_c0_g1	AT3G14690	CYP72A15	GO:0003824	Molecular function	catalytic activity
TRINITY_DN10691_c0_g1	AT3G14690	CYP72A15	GO:0016491	Molecular function	oxidoreductase activity
TRINITY_DN10691_c0_g1	AT3G14690	CYP72A15	GO:0016705	Molecular function	oxidoreductase activity, acting on paired donors, with incorporation or reduction of molecular oxygen
TRINITY_DN10691_c0_g1	AT3G14690	CYP72A15	GO:0004497	Molecular function	monooxygenase activity
TRINITY_DN10691_c0_g1	AT3G14690	CYP72A15	GO:0097159	Molecular function	organic cyclic compound binding
TRINITY_DN10691_c0_g1	AT3G14690	CYP72A15	GO:0005488	Molecular function	binding
TRINITY_DN10691_c0_g1	AT3G14690	CYP72A15	GO:0043167	Molecular function	ion binding
TRINITY_DN10691_c0_g1	AT3G14690	CYP72A15	GO:0046906	Molecular function	tetrapyrrole binding
TRINITY_DN10691_c0_g1	AT3G14690	CYP72A15	GO:1901363	Molecular function	heterocyclic compound binding
TRINITY_DN10691_c0_g1	AT3G14690	CYP72A15	GO:0020037	Molecular function	heme binding
TRINITY_DN10691_c0_g1	AT3G14690	CYP72A15	GO:0046872	Molecular function	metal ion binding
TRINITY_DN10691_c0_g1	AT3G14690	CYP72A15	GO:0043169	Molecular function	cation binding
TRINITY_DN10691_c0_g1	AT3G14690	CYP72A15	GO:0046914	Molecular function	transition metal ion binding
TRINITY_DN10691_c0_g1	AT3G14690	CYP72A15	GO:0005506	Molecular function	iron ion binding
TRINITY_DN10777_c0_g1	AT1G22360	UGT85A2		Biological process	UNCLASSIFIED
TRINITY_DN10777_c0_g1	AT1G22360	UGT85A2	GO:0016740	Molecular function	transferase activity
TRINITY_DN10777_c0_g1	AT1G22360	UGT85A2	GO:0003824	Molecular function	catalytic activity
TRINITY_DN10777_c0_g1	AT1G22360	UGT85A2	GO:0035251	Molecular function	UDP-glucosyltransferase activity
TRINITY_DN10777_c0_g1	AT1G22360	UGT85A2	GO:0008194	Molecular function	UDP-glycosyltransferase activity
TRINITY_DN10777_c0_g1	AT1G22360	UGT85A2	GO:0016757	Molecular function	transferase activity, transferring glycosyl groups
TRINITY_DN10777_c0_g1	AT1G22360	UGT85A2	GO:0046527	Molecular function	glucosyltransferase activity
TRINITY_DN10777_c0_g1	AT1G22360	UGT85A2	GO:0016758	Molecular function	transferase activity, transferring hexosyl groups
TRINITY_DN10777_c0_g1	AT1G22360	UGT85A2	GO:0080044	Molecular function	quercetin 7-O-glucosyltransferase activity
TRINITY_DN10777_c0_g1	AT1G22360	UGT85A2	GO:0080043	Molecular function	quercetin 3-O-glucosyltransferase activity
TRINITY_DN10777_c0_g1	AT1G22360	UGT85A2	GO:0015020	Molecular function	glucuronosyltransferase activity
TRINITY_DN10777_c0_g1	AT1G22370	UGT85A5		Biological process	UNCLASSIFIED
TRINITY_DN10777_c0_g1	AT1G22370	UGT85A5	GO:0016740	Molecular function	transferase activity
TRINITY_DN10777_c0_g1	AT1G22370	UGT85A5	GO:0003824	Molecular function	catalytic activity
TRINITY_DN10777_c0_g1	AT1G22370	UGT85A5	GO:0035251	Molecular function	UDP-glucosyltransferase activity
TRINITY_DN10777_c0_g1	AT1G22370	UGT85A5	GO:0008194	Molecular function	UDP-glycosyltransferase activity
TRINITY_DN10777_c0_g1	AT1G22370	UGT85A5	GO:0016757	Molecular function	transferase activity, transferring glycosyl groups
TRINITY_DN10777_c0_g1	AT1G22370	UGT85A5	GO:0046527	Molecular function	glucosyltransferase activity
TRINITY_DN10777_c0_g1	AT1G22370	UGT85A5	GO:0016758	Molecular function	transferase activity, transferring hexosyl groups
TRINITY_DN10777_c0_g1	AT1G22370	UGT85A5	GO:0080044	Molecular function	quercetin 7-O-glucosyltransferase activity
TRINITY_DN10777_c0_g1	AT1G22370	UGT85A5	GO:0080043	Molecular function	quercetin 3-O-glucosyltransferase activity
TRINITY_DN10777_c0_g1	AT1G22370	UGT85A5	GO:0015020	Molecular function	glucuronosyltransferase activity
TRINITY_DN10838_c0_g1	AT3G03480	CHAT	GO:0006631	Biological process	fatty acid metabolic process
TRINITY_DN10838_c0_g1	AT3G03480	CHAT	GO:0009987	Biological process	cellular process
TRINITY_DN10838_c0_g1	AT3G03480	CHAT	GO:0044237	Biological process	cellular metabolic process
TRINITY_DN10838_c0_g1	AT3G03480	CHAT	GO:0008152	Biological process	metabolic process
TRINITY_DN10838_c0_g1	AT3G03480	CHAT	GO:0071704	Biological process	organic substance metabolic process
TRINITY_DN10838_c0_g1	AT3G03480	CHAT	GO:0032787	Biological process	monocarboxylic acid metabolic process
TRINITY_DN10838_c0_g1	AT3G03480	CHAT	GO:0019752	Biological process	carboxylic acid metabolic process
TRINITY_DN10838_c0_g1	AT3G03480	CHAT	GO:0043436	Biological process	oxoacid metabolic process
TRINITY_DN10838_c0_g1	AT3G03480	CHAT	GO:0006082	Biological process	organic acid metabolic process
TRINITY_DN10838_c0_g1	AT3G03480	CHAT	GO:0044281	Biological process	small molecule metabolic process
TRINITY_DN10838_c0_g1	AT3G03480	CHAT	GO:0044238	Biological process	primary metabolic process
TRINITY_DN10838_c0_g1	AT3G03480	CHAT	GO:0010597	Biological process	green leaf volatile biosynthetic process
TRINITY_DN10838_c0_g1	AT3G03480	CHAT	GO:0019372	Biological process	lipoxygenase pathway
TRINITY_DN10838_c0_g1	AT3G03480	CHAT	GO:0006690	Biological process	icosanoid metabolic process
TRINITY_DN10838_c0_g1	AT3G03480	CHAT	GO:1901568	Biological process	fatty acid derivative metabolic process
TRINITY_DN10838_c0_g1	AT3G03480	CHAT	GO:0044255	Biological process	cellular lipid metabolic process
TRINITY_DN10838_c0_g1	AT3G03480	CHAT	GO:0016747	Molecular function	transferase activity, transferring acyl groups other than amino-acyl groups
TRINITY_DN10838_c0_g1	AT3G03480	CHAT	GO:0016746	Molecular function	transferase activity, transferring acyl groups
TRINITY_DN10838_c0_g1	AT3G03480	CHAT	GO:0016740	Molecular function	transferase activity
TRINITY_DN10838_c0_g1	AT3G03480	CHAT	GO:0003824	Molecular function	catalytic activity
TRINITY_DN10838_c0_g1	AT3G03480	CHAT	GO:0008374	Molecular function	O-acyltransferase activity
TRINITY_DN10838_c0_g1	AT3G03480	CHAT	GO:0010327	Molecular function	acetyl CoA:(Z)-3-hexen-1-ol acetyltransferase activity
TRINITY_DN10838_c0_g1	AT3G03480	CHAT	GO:0016413	Molecular function	O-acetyltransferase activity
TRINITY_DN10838_c0_g1	AT3G03480	CHAT	GO:0016407	Molecular function	acetyltransferase activity
TRINITY_DN10838_c0_g1	AT3G03480	CHAT	GO:0102165	Molecular function	(Z)-3-hexen-1-ol acetyltransferase activity
TRINITY_DN10838_c0_g1	AT5G17540	AT5G17540		Biological process	UNCLASSIFIED
TRINITY_DN10838_c0_g1	AT5G17540	AT5G17540	GO:0016747	Molecular function	transferase activity, transferring acyl groups other than amino-acyl groups
TRINITY_DN10838_c0_g1	AT5G17540	AT5G17540	GO:0016746	Molecular function	transferase activity, transferring acyl groups
TRINITY_DN10838_c0_g1	AT5G17540	AT5G17540	GO:0016740	Molecular function	transferase activity
TRINITY_DN10838_c0_g1	AT5G17540	AT5G17540	GO:0003824	Molecular function	catalytic activity
TRINITY_DN11155_c0_g1	AT2G37740	ZFP10	GO:0006355	Biological process	regulation of transcription, DNA-templated
TRINITY_DN11155_c0_g1	AT3G09290	TAC1	GO:0006355	Biological process	regulation of transcription, DNA-templated
TRINITY_DN11155_c0_g1	AT3G23130	SUP	GO:0006355	Biological process	regulation of transcription, DNA-templated
TRINITY_DN11155_c0_g1	AT3G09290	TAC1	GO:0032502	Biological process	developmental process
TRINITY_DN11155_c0_g1	AT3G23130	SUP	GO:0032502	Biological process	developmental process
TRINITY_DN11155_c0_g1	AT3G23130	SUP	GO:0045892	Biological process	negative regulation of transcription, DNA-templated
TRINITY_DN11155_c0_g1	AT2G37740	ZFP10	GO:0050789	Biological process	regulation of biological process
TRINITY_DN11155_c0_g1	AT2G37740	ZFP10	GO:0065007	Biological process	biological regulation
TRINITY_DN11155_c0_g1	AT2G37740	ZFP10	GO:0050794	Biological process	regulation of cellular process
TRINITY_DN11155_c0_g1	AT2G37740	ZFP10	GO:0031326	Biological process	regulation of cellular biosynthetic process
TRINITY_DN11155_c0_g1	AT2G37740	ZFP10	GO:0031323	Biological process	regulation of cellular metabolic process
TRINITY_DN11155_c0_g1	AT2G37740	ZFP10	GO:0019222	Biological process	regulation of metabolic process
TRINITY_DN11155_c0_g1	AT2G37740	ZFP10	GO:0009889	Biological process	regulation of biosynthetic process
TRINITY_DN11155_c0_g1	AT2G37740	ZFP10	GO:0051171	Biological process	regulation of nitrogen compound metabolic process
TRINITY_DN11155_c0_g1	AT2G37740	ZFP10	GO:0019219	Biological process	regulation of nucleobase-containing compound metabolic process
TRINITY_DN11155_c0_g1	AT2G37740	ZFP10	GO:0080090	Biological process	regulation of primary metabolic process
TRINITY_DN11155_c0_g1	AT2G37740	ZFP10	GO:0060255	Biological process	regulation of macromolecule metabolic process
TRINITY_DN11155_c0_g1	AT2G37740	ZFP10	GO:2000112	Biological process	regulation of cellular macromolecule biosynthetic process
TRINITY_DN11155_c0_g1	AT2G37740	ZFP10	GO:0010556	Biological process	regulation of macromolecule biosynthetic process
TRINITY_DN11155_c0_g1	AT2G37740	ZFP10	GO:0010468	Biological process	regulation of gene expression
TRINITY_DN11155_c0_g1	AT2G37740	ZFP10	GO:0051252	Biological process	regulation of RNA metabolic process
TRINITY_DN11155_c0_g1	AT2G37740	ZFP10	GO:2001141	Biological process	regulation of RNA biosynthetic process
TRINITY_DN11155_c0_g1	AT2G37740	ZFP10	GO:1903506	Biological process	regulation of nucleic acid-templated transcription
TRINITY_DN11155_c0_g1	AT2G37740	ZFP10	GO:0140110	Molecular function	transcription regulator activity
TRINITY_DN11155_c0_g1	AT2G37740	ZFP10	GO:0098772	Molecular function	molecular function regulator
TRINITY_DN11155_c0_g1	AT2G37740	ZFP10	GO:0003700	Molecular function	DNA-binding transcription factor activity
TRINITY_DN11155_c0_g1	AT3G09290	TAC1	GO:0050789	Biological process	regulation of biological process
TRINITY_DN11155_c0_g1	AT3G09290	TAC1	GO:0065007	Biological process	biological regulation
TRINITY_DN11155_c0_g1	AT3G09290	TAC1	GO:0007275	Biological process	multicellular organism development
TRINITY_DN11155_c0_g1	AT3G09290	TAC1	GO:0032501	Biological process	multicellular organismal process
TRINITY_DN11155_c0_g1	AT3G09290	TAC1	GO:0048856	Biological process	anatomical structure development
TRINITY_DN11155_c0_g1	AT3G09290	TAC1	GO:0048522	Biological process	positive regulation of cellular process
TRINITY_DN11155_c0_g1	AT3G09290	TAC1	GO:0048518	Biological process	positive regulation of biological process
TRINITY_DN11155_c0_g1	AT3G09290	TAC1	GO:0050794	Biological process	regulation of cellular process
TRINITY_DN11155_c0_g1	AT3G09290	TAC1	GO:0009653	Biological process	anatomical structure morphogenesis
TRINITY_DN11155_c0_g1	AT3G09290	TAC1	GO:0001763	Biological process	morphogenesis of a branching structure
TRINITY_DN11155_c0_g1	AT3G09290	TAC1	GO:0031326	Biological process	regulation of cellular biosynthetic process
TRINITY_DN11155_c0_g1	AT3G09290	TAC1	GO:0031323	Biological process	regulation of cellular metabolic process
TRINITY_DN11155_c0_g1	AT3G09290	TAC1	GO:0019222	Biological process	regulation of metabolic process
TRINITY_DN11155_c0_g1	AT3G09290	TAC1	GO:0009889	Biological process	regulation of biosynthetic process
TRINITY_DN11155_c0_g1	AT3G09290	TAC1	GO:2000573	Biological process	positive regulation of DNA biosynthetic process
TRINITY_DN11155_c0_g1	AT3G09290	TAC1	GO:0051054	Biological process	positive regulation of DNA metabolic process
TRINITY_DN11155_c0_g1	AT3G09290	TAC1	GO:0045935	Biological process	positive regulation of nucleobase-containing compound metabolic process
TRINITY_DN11155_c0_g1	AT3G09290	TAC1	GO:0051173	Biological process	positive regulation of nitrogen compound metabolic process
TRINITY_DN11155_c0_g1	AT3G09290	TAC1	GO:0009893	Biological process	positive regulation of metabolic process
TRINITY_DN11155_c0_g1	AT3G09290	TAC1	GO:0051171	Biological process	regulation of nitrogen compound metabolic process
TRINITY_DN11155_c0_g1	AT3G09290	TAC1	GO:0031325	Biological process	positive regulation of cellular metabolic process
TRINITY_DN11155_c0_g1	AT3G09290	TAC1	GO:0019219	Biological process	regulation of nucleobase-containing compound metabolic process
TRINITY_DN11155_c0_g1	AT3G09290	TAC1	GO:0080090	Biological process	regulation of primary metabolic process
TRINITY_DN11155_c0_g1	AT3G09290	TAC1	GO:0010604	Biological process	positive regulation of macromolecule metabolic process
TRINITY_DN11155_c0_g1	AT3G09290	TAC1	GO:0060255	Biological process	regulation of macromolecule metabolic process
TRINITY_DN11155_c0_g1	AT3G09290	TAC1	GO:0051052	Biological process	regulation of DNA metabolic process
TRINITY_DN11155_c0_g1	AT3G09290	TAC1	GO:2000278	Biological process	regulation of DNA biosynthetic process
TRINITY_DN11155_c0_g1	AT3G09290	TAC1	GO:2000112	Biological process	regulation of cellular macromolecule biosynthetic process
TRINITY_DN11155_c0_g1	AT3G09290	TAC1	GO:0010556	Biological process	regulation of macromolecule biosynthetic process
TRINITY_DN11155_c0_g1	AT3G09290	TAC1	GO:0031328	Biological process	positive regulation of cellular biosynthetic process
TRINITY_DN11155_c0_g1	AT3G09290	TAC1	GO:0009891	Biological process	positive regulation of biosynthetic process
TRINITY_DN11155_c0_g1	AT3G09290	TAC1	GO:0010557	Biological process	positive regulation of macromolecule biosynthetic process
TRINITY_DN11155_c0_g1	AT3G09290	TAC1	GO:0051347	Biological process	positive regulation of transferase activity
TRINITY_DN11155_c0_g1	AT3G09290	TAC1	GO:0043085	Biological process	positive regulation of catalytic activity
TRINITY_DN11155_c0_g1	AT3G09290	TAC1	GO:0044093	Biological process	positive regulation of molecular function
TRINITY_DN11155_c0_g1	AT3G09290	TAC1	GO:0065009	Biological process	regulation of molecular function
TRINITY_DN11155_c0_g1	AT3G09290	TAC1	GO:0050790	Biological process	regulation of catalytic activity
TRINITY_DN11155_c0_g1	AT3G09290	TAC1	GO:0051338	Biological process	regulation of transferase activity
TRINITY_DN11155_c0_g1	AT3G09290	TAC1	GO:0051972	Biological process	regulation of telomerase activity
TRINITY_DN11155_c0_g1	AT3G09290	TAC1	GO:0010468	Biological process	regulation of gene expression
TRINITY_DN11155_c0_g1	AT3G09290	TAC1	GO:0003002	Biological process	regionalization
TRINITY_DN11155_c0_g1	AT3G09290	TAC1	GO:0007389	Biological process	pattern specification process
TRINITY_DN11155_c0_g1	AT3G09290	TAC1	GO:0051252	Biological process	regulation of RNA metabolic process
TRINITY_DN11155_c0_g1	AT3G09290	TAC1	GO:2001141	Biological process	regulation of RNA biosynthetic process
TRINITY_DN11155_c0_g1	AT3G09290	TAC1	GO:1903506	Biological process	regulation of nucleic acid-templated transcription
TRINITY_DN11155_c0_g1	AT3G09290	TAC1	GO:0060771	Biological process	phyllotactic patterning
TRINITY_DN11155_c0_g1	AT3G09290	TAC1	GO:0009956	Biological process	radial pattern formation
TRINITY_DN11155_c0_g1	AT3G09290	TAC1	GO:0140110	Molecular function	transcription regulator activity
TRINITY_DN11155_c0_g1	AT3G09290	TAC1	GO:0098772	Molecular function	molecular function regulator
TRINITY_DN11155_c0_g1	AT3G09290	TAC1	GO:0003700	Molecular function	DNA-binding transcription factor activity
TRINITY_DN11155_c0_g1	AT3G23130	SUP	GO:0009987	Biological process	cellular process
TRINITY_DN11155_c0_g1	AT3G23130	SUP	GO:0050789	Biological process	regulation of biological process
TRINITY_DN11155_c0_g1	AT3G23130	SUP	GO:0065007	Biological process	biological regulation
TRINITY_DN11155_c0_g1	AT3G23130	SUP	GO:0048519	Biological process	negative regulation of biological process
TRINITY_DN11155_c0_g1	AT3G23130	SUP	GO:0007275	Biological process	multicellular organism development
TRINITY_DN11155_c0_g1	AT3G23130	SUP	GO:0032501	Biological process	multicellular organismal process
TRINITY_DN11155_c0_g1	AT3G23130	SUP	GO:0048856	Biological process	anatomical structure development
TRINITY_DN11155_c0_g1	AT3G23130	SUP	GO:0050794	Biological process	regulation of cellular process
TRINITY_DN11155_c0_g1	AT3G23130	SUP	GO:0065008	Biological process	regulation of biological quality
TRINITY_DN11155_c0_g1	AT3G23130	SUP	GO:0050896	Biological process	response to stimulus
TRINITY_DN11155_c0_g1	AT3G23130	SUP	GO:0051716	Biological process	cellular response to stimulus
TRINITY_DN11155_c0_g1	AT3G23130	SUP	GO:0010033	Biological process	response to organic substance
TRINITY_DN11155_c0_g1	AT3G23130	SUP	GO:0042221	Biological process	response to chemical
TRINITY_DN11155_c0_g1	AT3G23130	SUP	GO:0009725	Biological process	response to hormone
TRINITY_DN11155_c0_g1	AT3G23130	SUP	GO:0009719	Biological process	response to endogenous stimulus
TRINITY_DN11155_c0_g1	AT3G23130	SUP	GO:0032870	Biological process	cellular response to hormone stimulus
TRINITY_DN11155_c0_g1	AT3G23130	SUP	GO:0071310	Biological process	cellular response to organic substance
TRINITY_DN11155_c0_g1	AT3G23130	SUP	GO:0070887	Biological process	cellular response to chemical stimulus
TRINITY_DN11155_c0_g1	AT3G23130	SUP	GO:0071495	Biological process	cellular response to endogenous stimulus
TRINITY_DN11155_c0_g1	AT3G23130	SUP	GO:0048731	Biological process	system development
TRINITY_DN11155_c0_g1	AT3G23130	SUP	GO:0099402	Biological process	plant organ development
TRINITY_DN11155_c0_g1	AT3G23130	SUP	GO:0090696	Biological process	post-embryonic plant organ development
TRINITY_DN11155_c0_g1	AT3G23130	SUP	GO:0009791	Biological process	post-embryonic development
TRINITY_DN11155_c0_g1	AT3G23130	SUP	GO:1905392	Biological process	plant organ morphogenesis
TRINITY_DN11155_c0_g1	AT3G23130	SUP	GO:0009653	Biological process	anatomical structure morphogenesis
TRINITY_DN11155_c0_g1	AT3G23130	SUP	GO:0090697	Biological process	post-embryonic plant organ morphogenesis
TRINITY_DN11155_c0_g1	AT3G23130	SUP	GO:0090698	Biological process	post-embryonic plant morphogenesis
TRINITY_DN11155_c0_g1	AT3G23130	SUP	GO:0007154	Biological process	cell communication
TRINITY_DN11155_c0_g1	AT3G23130	SUP	GO:0031326	Biological process	regulation of cellular biosynthetic process
TRINITY_DN11155_c0_g1	AT3G23130	SUP	GO:0031323	Biological process	regulation of cellular metabolic process
TRINITY_DN11155_c0_g1	AT3G23130	SUP	GO:0019222	Biological process	regulation of metabolic process
TRINITY_DN11155_c0_g1	AT3G23130	SUP	GO:0009889	Biological process	regulation of biosynthetic process
TRINITY_DN11155_c0_g1	AT3G23130	SUP	GO:0051171	Biological process	regulation of nitrogen compound metabolic process
TRINITY_DN11155_c0_g1	AT3G23130	SUP	GO:0019219	Biological process	regulation of nucleobase-containing compound metabolic process
TRINITY_DN11155_c0_g1	AT3G23130	SUP	GO:0080090	Biological process	regulation of primary metabolic process
TRINITY_DN11155_c0_g1	AT3G23130	SUP	GO:0060255	Biological process	regulation of macromolecule metabolic process
TRINITY_DN11155_c0_g1	AT3G23130	SUP	GO:2000112	Biological process	regulation of cellular macromolecule biosynthetic process
TRINITY_DN11155_c0_g1	AT3G23130	SUP	GO:0010556	Biological process	regulation of macromolecule biosynthetic process
TRINITY_DN11155_c0_g1	AT3G23130	SUP	GO:0007165	Biological process	signal transduction
TRINITY_DN11155_c0_g1	AT3G23130	SUP	GO:0023052	Biological process	signaling
TRINITY_DN11155_c0_g1	AT3G23130	SUP	GO:0009755	Biological process	hormone-mediated signaling pathway
TRINITY_DN11155_c0_g1	AT3G23130	SUP	GO:0016043	Biological process	cellular component organization
TRINITY_DN11155_c0_g1	AT3G23130	SUP	GO:0071840	Biological process	cellular component organization or biogenesis
TRINITY_DN11155_c0_g1	AT3G23130	SUP	GO:0022414	Biological process	reproductive process
TRINITY_DN11155_c0_g1	AT3G23130	SUP	GO:0000003	Biological process	reproduction
TRINITY_DN11155_c0_g1	AT3G23130	SUP	GO:0010468	Biological process	regulation of gene expression
TRINITY_DN11155_c0_g1	AT3G23130	SUP	GO:0048608	Biological process	reproductive structure development
TRINITY_DN11155_c0_g1	AT3G23130	SUP	GO:0061458	Biological process	reproductive system development
TRINITY_DN11155_c0_g1	AT3G23130	SUP	GO:0003006	Biological process	developmental process involved in reproduction
TRINITY_DN11155_c0_g1	AT3G23130	SUP	GO:0009908	Biological process	flower development
TRINITY_DN11155_c0_g1	AT3G23130	SUP	GO:0090567	Biological process	reproductive shoot system development
TRINITY_DN11155_c0_g1	AT3G23130	SUP	GO:0048367	Biological process	shoot system development
TRINITY_DN11155_c0_g1	AT3G23130	SUP	GO:1905393	Biological process	plant organ formation
TRINITY_DN11155_c0_g1	AT3G23130	SUP	GO:0048646	Biological process	anatomical structure formation involved in morphogenesis
TRINITY_DN11155_c0_g1	AT3G23130	SUP	GO:0048523	Biological process	negative regulation of cellular process
TRINITY_DN11155_c0_g1	AT3G23130	SUP	GO:0048449	Biological process	floral organ formation
TRINITY_DN11155_c0_g1	AT3G23130	SUP	GO:0048444	Biological process	floral organ morphogenesis
TRINITY_DN11155_c0_g1	AT3G23130	SUP	GO:0048437	Biological process	floral organ development
TRINITY_DN11155_c0_g1	AT3G23130	SUP	GO:0010093	Biological process	specification of floral organ identity
TRINITY_DN11155_c0_g1	AT3G23130	SUP	GO:0090701	Biological process	specification of plant organ identity
TRINITY_DN11155_c0_g1	AT3G23130	SUP	GO:0003002	Biological process	regionalization
TRINITY_DN11155_c0_g1	AT3G23130	SUP	GO:0007389	Biological process	pattern specification process
TRINITY_DN11155_c0_g1	AT3G23130	SUP	GO:0010629	Biological process	negative regulation of gene expression
TRINITY_DN11155_c0_g1	AT3G23130	SUP	GO:0010605	Biological process	negative regulation of macromolecule metabolic process
TRINITY_DN11155_c0_g1	AT3G23130	SUP	GO:0009892	Biological process	negative regulation of metabolic process
TRINITY_DN11155_c0_g1	AT3G23130	SUP	GO:0045934	Biological process	negative regulation of nucleobase-containing compound metabolic process
TRINITY_DN11155_c0_g1	AT3G23130	SUP	GO:0051172	Biological process	negative regulation of nitrogen compound metabolic process
TRINITY_DN11155_c0_g1	AT3G23130	SUP	GO:0031324	Biological process	negative regulation of cellular metabolic process
TRINITY_DN11155_c0_g1	AT3G23130	SUP	GO:0051252	Biological process	regulation of RNA metabolic process
TRINITY_DN11155_c0_g1	AT3G23130	SUP	GO:0032535	Biological process	regulation of cellular component size
TRINITY_DN11155_c0_g1	AT3G23130	SUP	GO:0090066	Biological process	regulation of anatomical structure size
TRINITY_DN11155_c0_g1	AT3G23130	SUP	GO:2001141	Biological process	regulation of RNA biosynthetic process
TRINITY_DN11155_c0_g1	AT3G23130	SUP	GO:1903506	Biological process	regulation of nucleic acid-templated transcription
TRINITY_DN11155_c0_g1	AT3G23130	SUP	GO:2000113	Biological process	negative regulation of cellular macromolecule biosynthetic process
TRINITY_DN11155_c0_g1	AT3G23130	SUP	GO:0010558	Biological process	negative regulation of macromolecule biosynthetic process
TRINITY_DN11155_c0_g1	AT3G23130	SUP	GO:0009890	Biological process	negative regulation of biosynthetic process
TRINITY_DN11155_c0_g1	AT3G23130	SUP	GO:0031327	Biological process	negative regulation of cellular biosynthetic process
TRINITY_DN11155_c0_g1	AT3G23130	SUP	GO:1903507	Biological process	negative regulation of nucleic acid-templated transcription
TRINITY_DN11155_c0_g1	AT3G23130	SUP	GO:1902679	Biological process	negative regulation of RNA biosynthetic process
TRINITY_DN11155_c0_g1	AT3G23130	SUP	GO:0051253	Biological process	negative regulation of RNA metabolic process
TRINITY_DN11155_c0_g1	AT3G23130	SUP	GO:0090691	Biological process	formation of plant organ boundary
TRINITY_DN11155_c0_g1	AT3G23130	SUP	GO:0048859	Biological process	formation of anatomical boundary
TRINITY_DN11155_c0_g1	AT3G23130	SUP	GO:0008361	Biological process	regulation of cell size
TRINITY_DN11155_c0_g1	AT3G23130	SUP	GO:0042127	Biological process	regulation of cell population proliferation
TRINITY_DN11155_c0_g1	AT3G23130	SUP	GO:0097159	Molecular function	organic cyclic compound binding
TRINITY_DN11155_c0_g1	AT3G23130	SUP	GO:0005488	Molecular function	binding
TRINITY_DN11155_c0_g1	AT3G23130	SUP	GO:0140110	Molecular function	transcription regulator activity
TRINITY_DN11155_c0_g1	AT3G23130	SUP	GO:0098772	Molecular function	molecular function regulator
TRINITY_DN11155_c0_g1	AT3G23130	SUP	GO:1901363	Molecular function	heterocyclic compound binding
TRINITY_DN11155_c0_g1	AT3G23130	SUP	GO:0003676	Molecular function	nucleic acid binding
TRINITY_DN11155_c0_g1	AT3G23130	SUP	GO:0003677	Molecular function	DNA binding
TRINITY_DN11155_c0_g1	AT3G23130	SUP	GO:0003700	Molecular function	DNA-binding transcription factor activity
TRINITY_DN112210_c0_g1	AT5G49720	GH9A1	GO:0009058	Biological process	biosynthetic process
TRINITY_DN112210_c0_g1	AT5G49720	GH9A1	GO:0042538	Biological process	hyperosmotic salinity response
TRINITY_DN112210_c0_g1	AT5G49720	GH9A1	GO:0032502	Biological process	developmental process
TRINITY_DN112210_c0_g1	AT5G49720	GH9A1	GO:0006970	Biological process	response to osmotic stress
TRINITY_DN112210_c0_g1	AT5G49720	GH9A1	GO:0009651	Biological process	response to salt stress
TRINITY_DN112210_c0_g1	AT1G65610	KOR2		Biological process	UNCLASSIFIED
TRINITY_DN112210_c0_g1	AT1G65610	KOR2	GO:0003824	Molecular function	catalytic activity
TRINITY_DN112210_c0_g1	AT1G65610	KOR2	GO:0016798	Molecular function	hydrolase activity, acting on glycosyl bonds
TRINITY_DN112210_c0_g1	AT1G65610	KOR2	GO:0016787	Molecular function	hydrolase activity
TRINITY_DN112210_c0_g1	AT1G65610	KOR2	GO:0008810	Molecular function	cellulase activity
TRINITY_DN112210_c0_g1	AT1G65610	KOR2	GO:0004553	Molecular function	hydrolase activity, hydrolyzing O-glycosyl compounds
TRINITY_DN112210_c0_g1	AT5G49720	GH9A1	GO:0009987	Biological process	cellular process
TRINITY_DN112210_c0_g1	AT5G49720	GH9A1	GO:0044237	Biological process	cellular metabolic process
TRINITY_DN112210_c0_g1	AT5G49720	GH9A1	GO:0008152	Biological process	metabolic process
TRINITY_DN112210_c0_g1	AT5G49720	GH9A1	GO:0044249	Biological process	cellular biosynthetic process
TRINITY_DN112210_c0_g1	AT5G49720	GH9A1	GO:0071704	Biological process	organic substance metabolic process
TRINITY_DN112210_c0_g1	AT5G49720	GH9A1	GO:1901576	Biological process	organic substance biosynthetic process
TRINITY_DN112210_c0_g1	AT5G49720	GH9A1	GO:0007275	Biological process	multicellular organism development
TRINITY_DN112210_c0_g1	AT5G49720	GH9A1	GO:0032501	Biological process	multicellular organismal process
TRINITY_DN112210_c0_g1	AT5G49720	GH9A1	GO:0048856	Biological process	anatomical structure development
TRINITY_DN112210_c0_g1	AT5G49720	GH9A1	GO:0044238	Biological process	primary metabolic process
TRINITY_DN112210_c0_g1	AT5G49720	GH9A1	GO:0009628	Biological process	response to abiotic stimulus
TRINITY_DN112210_c0_g1	AT5G49720	GH9A1	GO:0050896	Biological process	response to stimulus
TRINITY_DN112210_c0_g1	AT5G49720	GH9A1	GO:0010033	Biological process	response to organic substance
TRINITY_DN112210_c0_g1	AT5G49720	GH9A1	GO:0042221	Biological process	response to chemical
TRINITY_DN112210_c0_g1	AT5G49720	GH9A1	GO:0009725	Biological process	response to hormone
TRINITY_DN112210_c0_g1	AT5G49720	GH9A1	GO:0009719	Biological process	response to endogenous stimulus
TRINITY_DN112210_c0_g1	AT5G49720	GH9A1	GO:0048731	Biological process	system development
TRINITY_DN112210_c0_g1	AT5G49720	GH9A1	GO:0009653	Biological process	anatomical structure morphogenesis
TRINITY_DN112210_c0_g1	AT5G49720	GH9A1	GO:0006950	Biological process	response to stress
TRINITY_DN112210_c0_g1	AT5G49720	GH9A1	GO:0016043	Biological process	cellular component organization
TRINITY_DN112210_c0_g1	AT5G49720	GH9A1	GO:0071840	Biological process	cellular component organization or biogenesis
TRINITY_DN112210_c0_g1	AT5G49720	GH9A1	GO:0000902	Biological process	cell morphogenesis
TRINITY_DN112210_c0_g1	AT5G49720	GH9A1	GO:0009826	Biological process	unidimensional cell growth
TRINITY_DN112210_c0_g1	AT5G49720	GH9A1	GO:0060560	Biological process	developmental growth involved in morphogenesis
TRINITY_DN112210_c0_g1	AT5G49720	GH9A1	GO:0048589	Biological process	developmental growth
TRINITY_DN112210_c0_g1	AT5G49720	GH9A1	GO:0040007	Biological process	growth
TRINITY_DN112210_c0_g1	AT5G49720	GH9A1	GO:0016049	Biological process	cell growth
TRINITY_DN112210_c0_g1	AT5G49720	GH9A1	GO:0034637	Biological process	cellular carbohydrate biosynthetic process
TRINITY_DN112210_c0_g1	AT5G49720	GH9A1	GO:0044262	Biological process	cellular carbohydrate metabolic process
TRINITY_DN112210_c0_g1	AT5G49720	GH9A1	GO:0005975	Biological process	carbohydrate metabolic process
TRINITY_DN112210_c0_g1	AT5G49720	GH9A1	GO:0016051	Biological process	carbohydrate biosynthetic process
TRINITY_DN112210_c0_g1	AT5G49720	GH9A1	GO:0005976	Biological process	polysaccharide metabolic process
TRINITY_DN112210_c0_g1	AT5G49720	GH9A1	GO:0043170	Biological process	macromolecule metabolic process
TRINITY_DN112210_c0_g1	AT5G49720	GH9A1	GO:0048367	Biological process	shoot system development
TRINITY_DN112210_c0_g1	AT5G49720	GH9A1	GO:0043622	Biological process	cortical microtubule organization
TRINITY_DN112210_c0_g1	AT5G49720	GH9A1	GO:0030865	Biological process	cortical cytoskeleton organization
TRINITY_DN112210_c0_g1	AT5G49720	GH9A1	GO:0007010	Biological process	cytoskeleton organization
TRINITY_DN112210_c0_g1	AT5G49720	GH9A1	GO:0006996	Biological process	organelle organization
TRINITY_DN112210_c0_g1	AT5G49720	GH9A1	GO:0031122	Biological process	cytoplasmic microtubule organization
TRINITY_DN112210_c0_g1	AT5G49720	GH9A1	GO:0000226	Biological process	microtubule cytoskeleton organization
TRINITY_DN112210_c0_g1	AT5G49720	GH9A1	GO:0007017	Biological process	microtubule-based process
TRINITY_DN112210_c0_g1	AT5G49720	GH9A1	GO:0097435	Biological process	supramolecular fiber organization
TRINITY_DN112210_c0_g1	AT5G49720	GH9A1	GO:0009735	Biological process	response to cytokinin
TRINITY_DN112210_c0_g1	AT5G49720	GH9A1	GO:0044260	Biological process	cellular macromolecule metabolic process
TRINITY_DN112210_c0_g1	AT5G49720	GH9A1	GO:0034645	Biological process	cellular macromolecule biosynthetic process
TRINITY_DN112210_c0_g1	AT5G49720	GH9A1	GO:0009059	Biological process	macromolecule biosynthetic process
TRINITY_DN112210_c0_g1	AT5G49720	GH9A1	GO:0006073	Biological process	cellular glucan metabolic process
TRINITY_DN112210_c0_g1	AT5G49720	GH9A1	GO:0044264	Biological process	cellular polysaccharide metabolic process
TRINITY_DN112210_c0_g1	AT5G49720	GH9A1	GO:0044042	Biological process	glucan metabolic process
TRINITY_DN112210_c0_g1	AT5G49720	GH9A1	GO:0009250	Biological process	glucan biosynthetic process
TRINITY_DN112210_c0_g1	AT5G49720	GH9A1	GO:0033692	Biological process	cellular polysaccharide biosynthetic process
TRINITY_DN112210_c0_g1	AT5G49720	GH9A1	GO:0000271	Biological process	polysaccharide biosynthetic process
TRINITY_DN112210_c0_g1	AT5G49720	GH9A1	GO:0030243	Biological process	cellulose metabolic process
TRINITY_DN112210_c0_g1	AT5G49720	GH9A1	GO:0051273	Biological process	beta-glucan metabolic process
TRINITY_DN112210_c0_g1	AT5G49720	GH9A1	GO:0030244	Biological process	cellulose biosynthetic process
TRINITY_DN112210_c0_g1	AT5G49720	GH9A1	GO:0051274	Biological process	beta-glucan biosynthetic process
TRINITY_DN112210_c0_g1	AT5G49720	GH9A1	GO:0006972	Biological process	hyperosmotic response
TRINITY_DN112210_c0_g1	AT5G49720	GH9A1	GO:0003824	Molecular function	catalytic activity
TRINITY_DN112210_c0_g1	AT5G49720	GH9A1	GO:0016798	Molecular function	hydrolase activity, acting on glycosyl bonds
TRINITY_DN112210_c0_g1	AT5G49720	GH9A1	GO:0016787	Molecular function	hydrolase activity
TRINITY_DN112210_c0_g1	AT5G49720	GH9A1	GO:0008810	Molecular function	cellulase activity
TRINITY_DN112210_c0_g1	AT5G49720	GH9A1	GO:0004553	Molecular function	hydrolase activity, hydrolyzing O-glycosyl compounds
TRINITY_DN1152_c1_g1	ATCG00420	NDHJ	GO:0009987	Biological process	cellular process
TRINITY_DN1152_c1_g1	ATCG00420	NDHJ	GO:0008152	Biological process	metabolic process
TRINITY_DN1152_c1_g1	ATCG00420	NDHJ	GO:0050896	Biological process	response to stimulus
TRINITY_DN1152_c1_g1	ATCG00420	NDHJ	GO:0051716	Biological process	cellular response to stimulus
TRINITY_DN1152_c1_g1	ATCG00420	NDHJ	GO:0055114	Biological process	oxidation-reduction process
TRINITY_DN1152_c1_g1	ATCG00420	NDHJ	GO:0009267	Biological process	cellular response to starvation
TRINITY_DN1152_c1_g1	ATCG00420	NDHJ	GO:0031669	Biological process	cellular response to nutrient levels
TRINITY_DN1152_c1_g1	ATCG00420	NDHJ	GO:0031667	Biological process	response to nutrient levels
TRINITY_DN1152_c1_g1	ATCG00420	NDHJ	GO:0009991	Biological process	response to extracellular stimulus
TRINITY_DN1152_c1_g1	ATCG00420	NDHJ	GO:0009605	Biological process	response to external stimulus
TRINITY_DN1152_c1_g1	ATCG00420	NDHJ	GO:0031668	Biological process	cellular response to extracellular stimulus
TRINITY_DN1152_c1_g1	ATCG00420	NDHJ	GO:0071496	Biological process	cellular response to external stimulus
TRINITY_DN1152_c1_g1	ATCG00420	NDHJ	GO:0007154	Biological process	cell communication
TRINITY_DN1152_c1_g1	ATCG00420	NDHJ	GO:0042594	Biological process	response to starvation
TRINITY_DN1152_c1_g1	ATCG00420	NDHJ	GO:0006950	Biological process	response to stress
TRINITY_DN1152_c1_g1	ATCG00420	NDHJ	GO:0033554	Biological process	cellular response to stress
TRINITY_DN1152_c1_g1	ATCG00420	NDHJ	GO:0003824	Molecular function	catalytic activity
TRINITY_DN1152_c1_g1	ATCG00420	NDHJ	GO:0016491	Molecular function	oxidoreductase activity
TRINITY_DN1152_c1_g1	ATCG00420	NDHJ	GO:0008137	Molecular function	NADH dehydrogenase (ubiquinone) activity
TRINITY_DN1152_c1_g1	ATCG00420	NDHJ	GO:0050136	Molecular function	NADH dehydrogenase (quinone) activity
TRINITY_DN1152_c1_g1	ATCG00420	NDHJ	GO:0003954	Molecular function	NADH dehydrogenase activity
TRINITY_DN1152_c1_g1	ATCG00420	NDHJ	GO:0016651	Molecular function	oxidoreductase activity, acting on NAD(P)H
TRINITY_DN1152_c1_g1	ATCG00420	NDHJ	GO:0003955	Molecular function	NAD(P)H dehydrogenase (quinone) activity
TRINITY_DN1152_c1_g1	ATCG00420	NDHJ	GO:0016655	Molecular function	oxidoreductase activity, acting on NAD(P)H, quinone or similar compound as acceptor
TRINITY_DN116379_c0_g1	AT1G70830	MLP28	GO:0006952	Biological process	defense response
TRINITY_DN116379_c0_g1	AT1G70840	MLP31	GO:0006952	Biological process	defense response
TRINITY_DN116379_c0_g1	AT1G70850	MLP34	GO:0006952	Biological process	defense response
TRINITY_DN116379_c0_g1	AT1G70890	MLP43	GO:0006952	Biological process	defense response
TRINITY_DN116379_c0_g1	AT1G70830	MLP28	GO:0050896	Biological process	response to stimulus
TRINITY_DN116379_c0_g1	AT1G70830	MLP28	GO:0006950	Biological process	response to stress
TRINITY_DN116379_c0_g1	AT1G70840	MLP31	GO:0050896	Biological process	response to stimulus
TRINITY_DN116379_c0_g1	AT1G70840	MLP31	GO:0006950	Biological process	response to stress
TRINITY_DN116379_c0_g1	AT1G70850	MLP34	GO:0050896	Biological process	response to stimulus
TRINITY_DN116379_c0_g1	AT1G70850	MLP34	GO:0006950	Biological process	response to stress
TRINITY_DN116379_c0_g1	AT1G70890	MLP43	GO:0050896	Biological process	response to stimulus
TRINITY_DN116379_c0_g1	AT1G70890	MLP43	GO:0006950	Biological process	response to stress
TRINITY_DN12093_c0_g1	ATCG00280	PSBC	GO:0009767	Biological process	photosynthetic electron transport chain
TRINITY_DN12093_c0_g1	ATCG00280	PSBC	GO:0019684	Biological process	photosynthesis, light reaction
TRINITY_DN12093_c0_g1	ATCG00280	PSBC	GO:0015979	Biological process	photosynthesis
TRINITY_DN12093_c0_g1	ATCG00280	PSBC	GO:0009987	Biological process	cellular process
TRINITY_DN12093_c0_g1	ATCG00280	PSBC	GO:0044237	Biological process	cellular metabolic process
TRINITY_DN12093_c0_g1	ATCG00280	PSBC	GO:0008152	Biological process	metabolic process
TRINITY_DN12093_c0_g1	ATCG00280	PSBC	GO:0055114	Biological process	oxidation-reduction process
TRINITY_DN12093_c0_g1	ATCG00280	PSBC	GO:0022900	Biological process	electron transport chain
TRINITY_DN12093_c0_g1	ATCG00280	PSBC	GO:0006091	Biological process	generation of precursor metabolites and energy
TRINITY_DN12093_c0_g1	ATCG00280	PSBC	GO:0003824	Molecular function	catalytic activity
TRINITY_DN12093_c0_g1	ATCG00280	PSBC	GO:0016491	Molecular function	oxidoreductase activity
TRINITY_DN12093_c0_g1	ATCG00280	PSBC	GO:0097159	Molecular function	organic cyclic compound binding
TRINITY_DN12093_c0_g1	ATCG00280	PSBC	GO:0005488	Molecular function	binding
TRINITY_DN12093_c0_g1	ATCG00280	PSBC	GO:0009055	Molecular function	electron transfer activity
TRINITY_DN12093_c0_g1	ATCG00280	PSBC	GO:0045156	Molecular function	electron transporter, transferring electrons within the cyclic electron transport pathway of photosynthesis activity
TRINITY_DN12093_c0_g1	ATCG00280	PSBC	GO:0016168	Molecular function	chlorophyll binding
TRINITY_DN12093_c0_g1	ATCG00280	PSBC	GO:0043168	Molecular function	anion binding
TRINITY_DN12093_c0_g1	ATCG00280	PSBC	GO:0043167	Molecular function	ion binding
TRINITY_DN12093_c0_g1	ATCG00280	PSBC	GO:0046906	Molecular function	tetrapyrrole binding
TRINITY_DN12093_c0_g1	ATCG00280	PSBC	GO:1901363	Molecular function	heterocyclic compound binding
TRINITY_DN12093_c0_g1	ATCG00280	PSBC	GO:0005515	Molecular function	protein binding
TRINITY_DN12093_c0_g1	ATCG00280	PSBC	GO:0003676	Molecular function	nucleic acid binding
TRINITY_DN12093_c0_g1	ATCG00280	PSBC	GO:0003723	Molecular function	RNA binding
TRINITY_DN12093_c0_g1	ATCG00280	PSBC	GO:0003729	Molecular function	mRNA binding
TRINITY_DN12193_c0_g1	AT1G74790	AT1G74790		Biological process	UNCLASSIFIED
TRINITY_DN12193_c0_g1	AT1G74790	AT1G74790		Molecular function	UNCLASSIFIED
TRINITY_DN12212_c0_g1	AT1G33540	scpl18	GO:0008152	Biological process	metabolic process
TRINITY_DN12212_c0_g1	AT1G33540	scpl18	GO:0019748	Biological process	secondary metabolic process
TRINITY_DN12212_c0_g1	AT1G33540	scpl18	GO:0016747	Molecular function	transferase activity, transferring acyl groups other than amino-acyl groups
TRINITY_DN12212_c0_g1	AT1G33540	scpl18	GO:0016746	Molecular function	transferase activity, transferring acyl groups
TRINITY_DN12212_c0_g1	AT1G33540	scpl18	GO:0016740	Molecular function	transferase activity
TRINITY_DN12212_c0_g1	AT1G33540	scpl18	GO:0003824	Molecular function	catalytic activity
TRINITY_DN12212_c0_g1	AT1G73270	scpl6	GO:0008152	Biological process	metabolic process
TRINITY_DN12212_c0_g1	AT1G73270	scpl6	GO:0019748	Biological process	secondary metabolic process
TRINITY_DN12212_c0_g1	AT1G73270	scpl6	GO:0016747	Molecular function	transferase activity, transferring acyl groups other than amino-acyl groups
TRINITY_DN12212_c0_g1	AT1G73270	scpl6	GO:0016746	Molecular function	transferase activity, transferring acyl groups
TRINITY_DN12212_c0_g1	AT1G73270	scpl6	GO:0016740	Molecular function	transferase activity
TRINITY_DN12212_c0_g1	AT1G73270	scpl6	GO:0003824	Molecular function	catalytic activity
TRINITY_DN12212_c0_g1	AT1G73270	scpl6	GO:0016787	Molecular function	hydrolase activity
TRINITY_DN12212_c0_g1	AT1G73270	scpl6	GO:0004185	Molecular function	serine-type carboxypeptidase activity
TRINITY_DN12212_c0_g1	AT1G73270	scpl6	GO:0004180	Molecular function	carboxypeptidase activity
TRINITY_DN12212_c0_g1	AT1G73270	scpl6	GO:0008238	Molecular function	exopeptidase activity
TRINITY_DN12212_c0_g1	AT1G73270	scpl6	GO:0008233	Molecular function	peptidase activity
TRINITY_DN12212_c0_g1	AT1G73270	scpl6	GO:0140096	Molecular function	catalytic activity, acting on a protein
TRINITY_DN12212_c0_g1	AT1G73270	scpl6	GO:0070008	Molecular function	serine-type exopeptidase activity
TRINITY_DN12212_c0_g1	AT1G73270	scpl6	GO:0008236	Molecular function	serine-type peptidase activity
TRINITY_DN12212_c0_g1	AT1G73270	scpl6	GO:0017171	Molecular function	serine hydrolase activity
TRINITY_DN12212_c0_g1	AT1G73280	scpl3	GO:0008152	Biological process	metabolic process
TRINITY_DN12212_c0_g1	AT1G73280	scpl3	GO:0019748	Biological process	secondary metabolic process
TRINITY_DN12212_c0_g1	AT1G73280	scpl3	GO:0071704	Biological process	organic substance metabolic process
TRINITY_DN12212_c0_g1	AT1G73280	scpl3	GO:1901564	Biological process	organonitrogen compound metabolic process
TRINITY_DN12212_c0_g1	AT1G73280	scpl3	GO:0006807	Biological process	nitrogen compound metabolic process
TRINITY_DN12212_c0_g1	AT1G73280	scpl3	GO:0044238	Biological process	primary metabolic process
TRINITY_DN12212_c0_g1	AT1G73280	scpl3	GO:0043170	Biological process	macromolecule metabolic process
TRINITY_DN12212_c0_g1	AT1G73280	scpl3	GO:0019538	Biological process	protein metabolic process
TRINITY_DN12212_c0_g1	AT1G73280	scpl3	GO:0006508	Biological process	proteolysis
TRINITY_DN12212_c0_g1	AT1G73280	scpl3	GO:0016747	Molecular function	transferase activity, transferring acyl groups other than amino-acyl groups
TRINITY_DN12212_c0_g1	AT1G73280	scpl3	GO:0016746	Molecular function	transferase activity, transferring acyl groups
TRINITY_DN12212_c0_g1	AT1G73280	scpl3	GO:0016740	Molecular function	transferase activity
TRINITY_DN12212_c0_g1	AT1G73280	scpl3	GO:0003824	Molecular function	catalytic activity
TRINITY_DN12212_c0_g1	AT1G73280	scpl3	GO:0016787	Molecular function	hydrolase activity
TRINITY_DN12212_c0_g1	AT1G73280	scpl3	GO:0004185	Molecular function	serine-type carboxypeptidase activity
TRINITY_DN12212_c0_g1	AT1G73280	scpl3	GO:0004180	Molecular function	carboxypeptidase activity
TRINITY_DN12212_c0_g1	AT1G73280	scpl3	GO:0008238	Molecular function	exopeptidase activity
TRINITY_DN12212_c0_g1	AT1G73280	scpl3	GO:0008233	Molecular function	peptidase activity
TRINITY_DN12212_c0_g1	AT1G73280	scpl3	GO:0140096	Molecular function	catalytic activity, acting on a protein
TRINITY_DN12212_c0_g1	AT1G73280	scpl3	GO:0070008	Molecular function	serine-type exopeptidase activity
TRINITY_DN12212_c0_g1	AT1G73280	scpl3	GO:0008236	Molecular function	serine-type peptidase activity
TRINITY_DN12212_c0_g1	AT1G73280	scpl3	GO:0017171	Molecular function	serine hydrolase activity
TRINITY_DN12212_c0_g1	AT1G73290	scpl5	GO:0008152	Biological process	metabolic process
TRINITY_DN12212_c0_g1	AT1G73290	scpl5	GO:0019748	Biological process	secondary metabolic process
TRINITY_DN12212_c0_g1	AT1G73290	scpl5	GO:0071704	Biological process	organic substance metabolic process
TRINITY_DN12212_c0_g1	AT1G73290	scpl5	GO:1901564	Biological process	organonitrogen compound metabolic process
TRINITY_DN12212_c0_g1	AT1G73290	scpl5	GO:0006807	Biological process	nitrogen compound metabolic process
TRINITY_DN12212_c0_g1	AT1G73290	scpl5	GO:0044238	Biological process	primary metabolic process
TRINITY_DN12212_c0_g1	AT1G73290	scpl5	GO:0043170	Biological process	macromolecule metabolic process
TRINITY_DN12212_c0_g1	AT1G73290	scpl5	GO:0019538	Biological process	protein metabolic process
TRINITY_DN12212_c0_g1	AT1G73290	scpl5	GO:0006508	Biological process	proteolysis
TRINITY_DN12212_c0_g1	AT1G73290	scpl5	GO:0016747	Molecular function	transferase activity, transferring acyl groups other than amino-acyl groups
TRINITY_DN12212_c0_g1	AT1G73290	scpl5	GO:0016746	Molecular function	transferase activity, transferring acyl groups
TRINITY_DN12212_c0_g1	AT1G73290	scpl5	GO:0016740	Molecular function	transferase activity
TRINITY_DN12212_c0_g1	AT1G73290	scpl5	GO:0003824	Molecular function	catalytic activity
TRINITY_DN12212_c0_g1	AT1G73290	scpl5	GO:0016787	Molecular function	hydrolase activity
TRINITY_DN12212_c0_g1	AT1G73290	scpl5	GO:0004185	Molecular function	serine-type carboxypeptidase activity
TRINITY_DN12212_c0_g1	AT1G73290	scpl5	GO:0004180	Molecular function	carboxypeptidase activity
TRINITY_DN12212_c0_g1	AT1G73290	scpl5	GO:0008238	Molecular function	exopeptidase activity
TRINITY_DN12212_c0_g1	AT1G73290	scpl5	GO:0008233	Molecular function	peptidase activity
TRINITY_DN12212_c0_g1	AT1G73290	scpl5	GO:0140096	Molecular function	catalytic activity, acting on a protein
TRINITY_DN12212_c0_g1	AT1G73290	scpl5	GO:0070008	Molecular function	serine-type exopeptidase activity
TRINITY_DN12212_c0_g1	AT1G73290	scpl5	GO:0008236	Molecular function	serine-type peptidase activity
TRINITY_DN12212_c0_g1	AT1G73290	scpl5	GO:0017171	Molecular function	serine hydrolase activity
TRINITY_DN12212_c0_g1	AT1G73300	scpl2	GO:0008152	Biological process	metabolic process
TRINITY_DN12212_c0_g1	AT1G73300	scpl2	GO:0019748	Biological process	secondary metabolic process
TRINITY_DN12212_c0_g1	AT1G73300	scpl2	GO:0016747	Molecular function	transferase activity, transferring acyl groups other than amino-acyl groups
TRINITY_DN12212_c0_g1	AT1G73300	scpl2	GO:0016746	Molecular function	transferase activity, transferring acyl groups
TRINITY_DN12212_c0_g1	AT1G73300	scpl2	GO:0016740	Molecular function	transferase activity
TRINITY_DN12212_c0_g1	AT1G73300	scpl2	GO:0003824	Molecular function	catalytic activity
TRINITY_DN12212_c0_g1	AT1G73300	scpl2	GO:0016787	Molecular function	hydrolase activity
TRINITY_DN12212_c0_g1	AT1G73300	scpl2	GO:0004185	Molecular function	serine-type carboxypeptidase activity
TRINITY_DN12212_c0_g1	AT1G73300	scpl2	GO:0004180	Molecular function	carboxypeptidase activity
TRINITY_DN12212_c0_g1	AT1G73300	scpl2	GO:0008238	Molecular function	exopeptidase activity
TRINITY_DN12212_c0_g1	AT1G73300	scpl2	GO:0008233	Molecular function	peptidase activity
TRINITY_DN12212_c0_g1	AT1G73300	scpl2	GO:0140096	Molecular function	catalytic activity, acting on a protein
TRINITY_DN12212_c0_g1	AT1G73300	scpl2	GO:0070008	Molecular function	serine-type exopeptidase activity
TRINITY_DN12212_c0_g1	AT1G73300	scpl2	GO:0008236	Molecular function	serine-type peptidase activity
TRINITY_DN12212_c0_g1	AT1G73300	scpl2	GO:0017171	Molecular function	serine hydrolase activity
TRINITY_DN12212_c0_g1	AT1G73310	scpl4	GO:0008152	Biological process	metabolic process
TRINITY_DN12212_c0_g1	AT1G73310	scpl4	GO:0019748	Biological process	secondary metabolic process
TRINITY_DN12212_c0_g1	AT1G73310	scpl4	GO:0071704	Biological process	organic substance metabolic process
TRINITY_DN12212_c0_g1	AT1G73310	scpl4	GO:1901564	Biological process	organonitrogen compound metabolic process
TRINITY_DN12212_c0_g1	AT1G73310	scpl4	GO:0006807	Biological process	nitrogen compound metabolic process
TRINITY_DN12212_c0_g1	AT1G73310	scpl4	GO:0044238	Biological process	primary metabolic process
TRINITY_DN12212_c0_g1	AT1G73310	scpl4	GO:0043170	Biological process	macromolecule metabolic process
TRINITY_DN12212_c0_g1	AT1G73310	scpl4	GO:0019538	Biological process	protein metabolic process
TRINITY_DN12212_c0_g1	AT1G73310	scpl4	GO:0006508	Biological process	proteolysis
TRINITY_DN12212_c0_g1	AT1G73310	scpl4	GO:0016747	Molecular function	transferase activity, transferring acyl groups other than amino-acyl groups
TRINITY_DN12212_c0_g1	AT1G73310	scpl4	GO:0016746	Molecular function	transferase activity, transferring acyl groups
TRINITY_DN12212_c0_g1	AT1G73310	scpl4	GO:0016740	Molecular function	transferase activity
TRINITY_DN12212_c0_g1	AT1G73310	scpl4	GO:0003824	Molecular function	catalytic activity
TRINITY_DN12212_c0_g1	AT1G73310	scpl4	GO:0016787	Molecular function	hydrolase activity
TRINITY_DN12212_c0_g1	AT1G73310	scpl4	GO:0004185	Molecular function	serine-type carboxypeptidase activity
TRINITY_DN12212_c0_g1	AT1G73310	scpl4	GO:0004180	Molecular function	carboxypeptidase activity
TRINITY_DN12212_c0_g1	AT1G73310	scpl4	GO:0008238	Molecular function	exopeptidase activity
TRINITY_DN12212_c0_g1	AT1G73310	scpl4	GO:0008233	Molecular function	peptidase activity
TRINITY_DN12212_c0_g1	AT1G73310	scpl4	GO:0140096	Molecular function	catalytic activity, acting on a protein
TRINITY_DN12212_c0_g1	AT1G73310	scpl4	GO:0070008	Molecular function	serine-type exopeptidase activity
TRINITY_DN12212_c0_g1	AT1G73310	scpl4	GO:0008236	Molecular function	serine-type peptidase activity
TRINITY_DN12212_c0_g1	AT1G73310	scpl4	GO:0017171	Molecular function	serine hydrolase activity
TRINITY_DN12212_c0_g1	AT2G22920	SCPL12	GO:0008152	Biological process	metabolic process
TRINITY_DN12212_c0_g1	AT2G22920	SCPL12	GO:0019748	Biological process	secondary metabolic process
TRINITY_DN12212_c0_g1	AT2G22920	SCPL12	GO:0071704	Biological process	organic substance metabolic process
TRINITY_DN12212_c0_g1	AT2G22920	SCPL12	GO:1901564	Biological process	organonitrogen compound metabolic process
TRINITY_DN12212_c0_g1	AT2G22920	SCPL12	GO:0006807	Biological process	nitrogen compound metabolic process
TRINITY_DN12212_c0_g1	AT2G22920	SCPL12	GO:0044238	Biological process	primary metabolic process
TRINITY_DN12212_c0_g1	AT2G22920	SCPL12	GO:0043170	Biological process	macromolecule metabolic process
TRINITY_DN12212_c0_g1	AT2G22920	SCPL12	GO:0019538	Biological process	protein metabolic process
TRINITY_DN12212_c0_g1	AT2G22920	SCPL12	GO:0006508	Biological process	proteolysis
TRINITY_DN12212_c0_g1	AT2G22920	SCPL12	GO:0016747	Molecular function	transferase activity, transferring acyl groups other than amino-acyl groups
TRINITY_DN12212_c0_g1	AT2G22920	SCPL12	GO:0016746	Molecular function	transferase activity, transferring acyl groups
TRINITY_DN12212_c0_g1	AT2G22920	SCPL12	GO:0016740	Molecular function	transferase activity
TRINITY_DN12212_c0_g1	AT2G22920	SCPL12	GO:0003824	Molecular function	catalytic activity
TRINITY_DN12212_c0_g1	AT2G22920	SCPL12	GO:0016787	Molecular function	hydrolase activity
TRINITY_DN12212_c0_g1	AT2G22920	SCPL12	GO:0004185	Molecular function	serine-type carboxypeptidase activity
TRINITY_DN12212_c0_g1	AT2G22920	SCPL12	GO:0004180	Molecular function	carboxypeptidase activity
TRINITY_DN12212_c0_g1	AT2G22920	SCPL12	GO:0008238	Molecular function	exopeptidase activity
TRINITY_DN12212_c0_g1	AT2G22920	SCPL12	GO:0008233	Molecular function	peptidase activity
TRINITY_DN12212_c0_g1	AT2G22920	SCPL12	GO:0140096	Molecular function	catalytic activity, acting on a protein
TRINITY_DN12212_c0_g1	AT2G22920	SCPL12	GO:0070008	Molecular function	serine-type exopeptidase activity
TRINITY_DN12212_c0_g1	AT2G22920	SCPL12	GO:0008236	Molecular function	serine-type peptidase activity
TRINITY_DN12212_c0_g1	AT2G22920	SCPL12	GO:0017171	Molecular function	serine hydrolase activity
TRINITY_DN12212_c0_g1	AT2G22970	SCPL11	GO:0008152	Biological process	metabolic process
TRINITY_DN12212_c0_g1	AT2G22970	SCPL11	GO:0019748	Biological process	secondary metabolic process
TRINITY_DN12212_c0_g1	AT2G22970	SCPL11	GO:0071704	Biological process	organic substance metabolic process
TRINITY_DN12212_c0_g1	AT2G22970	SCPL11	GO:1901564	Biological process	organonitrogen compound metabolic process
TRINITY_DN12212_c0_g1	AT2G22970	SCPL11	GO:0006807	Biological process	nitrogen compound metabolic process
TRINITY_DN12212_c0_g1	AT2G22970	SCPL11	GO:0044238	Biological process	primary metabolic process
TRINITY_DN12212_c0_g1	AT2G22970	SCPL11	GO:0043170	Biological process	macromolecule metabolic process
TRINITY_DN12212_c0_g1	AT2G22970	SCPL11	GO:0019538	Biological process	protein metabolic process
TRINITY_DN12212_c0_g1	AT2G22970	SCPL11	GO:0006508	Biological process	proteolysis
TRINITY_DN12212_c0_g1	AT2G22970	SCPL11	GO:0016747	Molecular function	transferase activity, transferring acyl groups other than amino-acyl groups
TRINITY_DN12212_c0_g1	AT2G22970	SCPL11	GO:0016746	Molecular function	transferase activity, transferring acyl groups
TRINITY_DN12212_c0_g1	AT2G22970	SCPL11	GO:0016740	Molecular function	transferase activity
TRINITY_DN12212_c0_g1	AT2G22970	SCPL11	GO:0003824	Molecular function	catalytic activity
TRINITY_DN12212_c0_g1	AT2G22970	SCPL11	GO:0016787	Molecular function	hydrolase activity
TRINITY_DN12212_c0_g1	AT2G22970	SCPL11	GO:0004185	Molecular function	serine-type carboxypeptidase activity
TRINITY_DN12212_c0_g1	AT2G22970	SCPL11	GO:0004180	Molecular function	carboxypeptidase activity
TRINITY_DN12212_c0_g1	AT2G22970	SCPL11	GO:0008238	Molecular function	exopeptidase activity
TRINITY_DN12212_c0_g1	AT2G22970	SCPL11	GO:0008233	Molecular function	peptidase activity
TRINITY_DN12212_c0_g1	AT2G22970	SCPL11	GO:0140096	Molecular function	catalytic activity, acting on a protein
TRINITY_DN12212_c0_g1	AT2G22970	SCPL11	GO:0070008	Molecular function	serine-type exopeptidase activity
TRINITY_DN12212_c0_g1	AT2G22970	SCPL11	GO:0008236	Molecular function	serine-type peptidase activity
TRINITY_DN12212_c0_g1	AT2G22970	SCPL11	GO:0017171	Molecular function	serine hydrolase activity
TRINITY_DN12212_c0_g1	AT2G22980	SCPL13	GO:0008152	Biological process	metabolic process
TRINITY_DN12212_c0_g1	AT2G22980	SCPL13	GO:0019748	Biological process	secondary metabolic process
TRINITY_DN12212_c0_g1	AT2G22980	SCPL13	GO:0071704	Biological process	organic substance metabolic process
TRINITY_DN12212_c0_g1	AT2G22980	SCPL13	GO:1901564	Biological process	organonitrogen compound metabolic process
TRINITY_DN12212_c0_g1	AT2G22980	SCPL13	GO:0006807	Biological process	nitrogen compound metabolic process
TRINITY_DN12212_c0_g1	AT2G22980	SCPL13	GO:0044238	Biological process	primary metabolic process
TRINITY_DN12212_c0_g1	AT2G22980	SCPL13	GO:0043170	Biological process	macromolecule metabolic process
TRINITY_DN12212_c0_g1	AT2G22980	SCPL13	GO:0019538	Biological process	protein metabolic process
TRINITY_DN12212_c0_g1	AT2G22980	SCPL13	GO:0006508	Biological process	proteolysis
TRINITY_DN12212_c0_g1	AT2G22980	SCPL13	GO:0047158	Molecular function	sinapoylglucose-sinapoylglucose O-sinapoyltransferase activity
TRINITY_DN12212_c0_g1	AT2G22980	SCPL13	GO:0016753	Molecular function	O-sinapoyltransferase activity
TRINITY_DN12212_c0_g1	AT2G22980	SCPL13	GO:0016752	Molecular function	sinapoyltransferase activity
TRINITY_DN12212_c0_g1	AT2G22980	SCPL13	GO:0016747	Molecular function	transferase activity, transferring acyl groups other than amino-acyl groups
TRINITY_DN12212_c0_g1	AT2G22980	SCPL13	GO:0016746	Molecular function	transferase activity, transferring acyl groups
TRINITY_DN12212_c0_g1	AT2G22980	SCPL13	GO:0016740	Molecular function	transferase activity
TRINITY_DN12212_c0_g1	AT2G22980	SCPL13	GO:0003824	Molecular function	catalytic activity
TRINITY_DN12212_c0_g1	AT2G22980	SCPL13	GO:0008374	Molecular function	O-acyltransferase activity
TRINITY_DN12212_c0_g1	AT2G22980	SCPL13	GO:0016787	Molecular function	hydrolase activity
TRINITY_DN12212_c0_g1	AT2G22980	SCPL13	GO:0004185	Molecular function	serine-type carboxypeptidase activity
TRINITY_DN12212_c0_g1	AT2G22980	SCPL13	GO:0004180	Molecular function	carboxypeptidase activity
TRINITY_DN12212_c0_g1	AT2G22980	SCPL13	GO:0008238	Molecular function	exopeptidase activity
TRINITY_DN12212_c0_g1	AT2G22980	SCPL13	GO:0008233	Molecular function	peptidase activity
TRINITY_DN12212_c0_g1	AT2G22980	SCPL13	GO:0140096	Molecular function	catalytic activity, acting on a protein
TRINITY_DN12212_c0_g1	AT2G22980	SCPL13	GO:0070008	Molecular function	serine-type exopeptidase activity
TRINITY_DN12212_c0_g1	AT2G22980	SCPL13	GO:0008236	Molecular function	serine-type peptidase activity
TRINITY_DN12212_c0_g1	AT2G22980	SCPL13	GO:0017171	Molecular function	serine hydrolase activity
TRINITY_DN12212_c0_g1	AT2G22990	SNG1	GO:0009987	Biological process	cellular process
TRINITY_DN12212_c0_g1	AT2G22990	SNG1	GO:0044237	Biological process	cellular metabolic process
TRINITY_DN12212_c0_g1	AT2G22990	SNG1	GO:0008152	Biological process	metabolic process
TRINITY_DN12212_c0_g1	AT2G22990	SNG1	GO:0019748	Biological process	secondary metabolic process
TRINITY_DN12212_c0_g1	AT2G22990	SNG1	GO:0006725	Biological process	cellular aromatic compound metabolic process
TRINITY_DN12212_c0_g1	AT2G22990	SNG1	GO:1901360	Biological process	organic cyclic compound metabolic process
TRINITY_DN12212_c0_g1	AT2G22990	SNG1	GO:0071704	Biological process	organic substance metabolic process
TRINITY_DN12212_c0_g1	AT2G22990	SNG1	GO:1901564	Biological process	organonitrogen compound metabolic process
TRINITY_DN12212_c0_g1	AT2G22990	SNG1	GO:0006807	Biological process	nitrogen compound metabolic process
TRINITY_DN12212_c0_g1	AT2G22990	SNG1	GO:0044238	Biological process	primary metabolic process
TRINITY_DN12212_c0_g1	AT2G22990	SNG1	GO:0043170	Biological process	macromolecule metabolic process
TRINITY_DN12212_c0_g1	AT2G22990	SNG1	GO:0019538	Biological process	protein metabolic process
TRINITY_DN12212_c0_g1	AT2G22990	SNG1	GO:0006508	Biological process	proteolysis
TRINITY_DN12212_c0_g1	AT2G22990	SNG1	GO:0047158	Molecular function	sinapoylglucose-sinapoylglucose O-sinapoyltransferase activity
TRINITY_DN12212_c0_g1	AT2G22990	SNG1	GO:0016753	Molecular function	O-sinapoyltransferase activity
TRINITY_DN12212_c0_g1	AT2G22990	SNG1	GO:0016752	Molecular function	sinapoyltransferase activity
TRINITY_DN12212_c0_g1	AT2G22990	SNG1	GO:0016747	Molecular function	transferase activity, transferring acyl groups other than amino-acyl groups
TRINITY_DN12212_c0_g1	AT2G22990	SNG1	GO:0016746	Molecular function	transferase activity, transferring acyl groups
TRINITY_DN12212_c0_g1	AT2G22990	SNG1	GO:0016740	Molecular function	transferase activity
TRINITY_DN12212_c0_g1	AT2G22990	SNG1	GO:0003824	Molecular function	catalytic activity
TRINITY_DN12212_c0_g1	AT2G22990	SNG1	GO:0008374	Molecular function	O-acyltransferase activity
TRINITY_DN12212_c0_g1	AT2G22990	SNG1	GO:0016787	Molecular function	hydrolase activity
TRINITY_DN12212_c0_g1	AT2G22990	SNG1	GO:0016754	Molecular function	sinapoylglucose-malate O-sinapoyltransferase activity
TRINITY_DN12212_c0_g1	AT2G22990	SNG1	GO:0004185	Molecular function	serine-type carboxypeptidase activity
TRINITY_DN12212_c0_g1	AT2G22990	SNG1	GO:0004180	Molecular function	carboxypeptidase activity
TRINITY_DN12212_c0_g1	AT2G22990	SNG1	GO:0008238	Molecular function	exopeptidase activity
TRINITY_DN12212_c0_g1	AT2G22990	SNG1	GO:0008233	Molecular function	peptidase activity
TRINITY_DN12212_c0_g1	AT2G22990	SNG1	GO:0140096	Molecular function	catalytic activity, acting on a protein
TRINITY_DN12212_c0_g1	AT2G22990	SNG1	GO:0070008	Molecular function	serine-type exopeptidase activity
TRINITY_DN12212_c0_g1	AT2G22990	SNG1	GO:0008236	Molecular function	serine-type peptidase activity
TRINITY_DN12212_c0_g1	AT2G22990	SNG1	GO:0017171	Molecular function	serine hydrolase activity
TRINITY_DN12212_c0_g1	AT2G23000	scpl10	GO:0008152	Biological process	metabolic process
TRINITY_DN12212_c0_g1	AT2G23000	scpl10	GO:0019748	Biological process	secondary metabolic process
TRINITY_DN12212_c0_g1	AT2G23000	scpl10	GO:0071704	Biological process	organic substance metabolic process
TRINITY_DN12212_c0_g1	AT2G23000	scpl10	GO:1901564	Biological process	organonitrogen compound metabolic process
TRINITY_DN12212_c0_g1	AT2G23000	scpl10	GO:0006807	Biological process	nitrogen compound metabolic process
TRINITY_DN12212_c0_g1	AT2G23000	scpl10	GO:0044238	Biological process	primary metabolic process
TRINITY_DN12212_c0_g1	AT2G23000	scpl10	GO:0043170	Biological process	macromolecule metabolic process
TRINITY_DN12212_c0_g1	AT2G23000	scpl10	GO:0019538	Biological process	protein metabolic process
TRINITY_DN12212_c0_g1	AT2G23000	scpl10	GO:0006508	Biological process	proteolysis
TRINITY_DN12212_c0_g1	AT2G23000	scpl10	GO:0016747	Molecular function	transferase activity, transferring acyl groups other than amino-acyl groups
TRINITY_DN12212_c0_g1	AT2G23000	scpl10	GO:0016746	Molecular function	transferase activity, transferring acyl groups
TRINITY_DN12212_c0_g1	AT2G23000	scpl10	GO:0016740	Molecular function	transferase activity
TRINITY_DN12212_c0_g1	AT2G23000	scpl10	GO:0003824	Molecular function	catalytic activity
TRINITY_DN12212_c0_g1	AT2G23000	scpl10	GO:0016787	Molecular function	hydrolase activity
TRINITY_DN12212_c0_g1	AT2G23000	scpl10	GO:0004185	Molecular function	serine-type carboxypeptidase activity
TRINITY_DN12212_c0_g1	AT2G23000	scpl10	GO:0004180	Molecular function	carboxypeptidase activity
TRINITY_DN12212_c0_g1	AT2G23000	scpl10	GO:0008238	Molecular function	exopeptidase activity
TRINITY_DN12212_c0_g1	AT2G23000	scpl10	GO:0008233	Molecular function	peptidase activity
TRINITY_DN12212_c0_g1	AT2G23000	scpl10	GO:0140096	Molecular function	catalytic activity, acting on a protein
TRINITY_DN12212_c0_g1	AT2G23000	scpl10	GO:0070008	Molecular function	serine-type exopeptidase activity
TRINITY_DN12212_c0_g1	AT2G23000	scpl10	GO:0008236	Molecular function	serine-type peptidase activity
TRINITY_DN12212_c0_g1	AT2G23000	scpl10	GO:0017171	Molecular function	serine hydrolase activity
TRINITY_DN12212_c0_g1	AT2G23010	SCPL9	GO:0008152	Biological process	metabolic process
TRINITY_DN12212_c0_g1	AT2G23010	SCPL9	GO:0019748	Biological process	secondary metabolic process
TRINITY_DN12212_c0_g1	AT2G23010	SCPL9	GO:0071704	Biological process	organic substance metabolic process
TRINITY_DN12212_c0_g1	AT2G23010	SCPL9	GO:1901564	Biological process	organonitrogen compound metabolic process
TRINITY_DN12212_c0_g1	AT2G23010	SCPL9	GO:0006807	Biological process	nitrogen compound metabolic process
TRINITY_DN12212_c0_g1	AT2G23010	SCPL9	GO:0044238	Biological process	primary metabolic process
TRINITY_DN12212_c0_g1	AT2G23010	SCPL9	GO:0043170	Biological process	macromolecule metabolic process
TRINITY_DN12212_c0_g1	AT2G23010	SCPL9	GO:0019538	Biological process	protein metabolic process
TRINITY_DN12212_c0_g1	AT2G23010	SCPL9	GO:0006508	Biological process	proteolysis
TRINITY_DN12212_c0_g1	AT2G23010	SCPL9	GO:0047158	Molecular function	sinapoylglucose-sinapoylglucose O-sinapoyltransferase activity
TRINITY_DN12212_c0_g1	AT2G23010	SCPL9	GO:0016753	Molecular function	O-sinapoyltransferase activity
TRINITY_DN12212_c0_g1	AT2G23010	SCPL9	GO:0016752	Molecular function	sinapoyltransferase activity
TRINITY_DN12212_c0_g1	AT2G23010	SCPL9	GO:0016747	Molecular function	transferase activity, transferring acyl groups other than amino-acyl groups
TRINITY_DN12212_c0_g1	AT2G23010	SCPL9	GO:0016746	Molecular function	transferase activity, transferring acyl groups
TRINITY_DN12212_c0_g1	AT2G23010	SCPL9	GO:0016740	Molecular function	transferase activity
TRINITY_DN12212_c0_g1	AT2G23010	SCPL9	GO:0003824	Molecular function	catalytic activity
TRINITY_DN12212_c0_g1	AT2G23010	SCPL9	GO:0008374	Molecular function	O-acyltransferase activity
TRINITY_DN12212_c0_g1	AT2G23010	SCPL9	GO:0016787	Molecular function	hydrolase activity
TRINITY_DN12212_c0_g1	AT2G23010	SCPL9	GO:0004185	Molecular function	serine-type carboxypeptidase activity
TRINITY_DN12212_c0_g1	AT2G23010	SCPL9	GO:0004180	Molecular function	carboxypeptidase activity
TRINITY_DN12212_c0_g1	AT2G23010	SCPL9	GO:0008238	Molecular function	exopeptidase activity
TRINITY_DN12212_c0_g1	AT2G23010	SCPL9	GO:0008233	Molecular function	peptidase activity
TRINITY_DN12212_c0_g1	AT2G23010	SCPL9	GO:0140096	Molecular function	catalytic activity, acting on a protein
TRINITY_DN12212_c0_g1	AT2G23010	SCPL9	GO:0070008	Molecular function	serine-type exopeptidase activity
TRINITY_DN12212_c0_g1	AT2G23010	SCPL9	GO:0008236	Molecular function	serine-type peptidase activity
TRINITY_DN12212_c0_g1	AT2G23010	SCPL9	GO:0017171	Molecular function	serine hydrolase activity
TRINITY_DN12212_c0_g1	AT3G10450	SCPL7	GO:0008152	Biological process	metabolic process
TRINITY_DN12212_c0_g1	AT3G10450	SCPL7	GO:0019748	Biological process	secondary metabolic process
TRINITY_DN12212_c0_g1	AT3G10450	SCPL7	GO:0071704	Biological process	organic substance metabolic process
TRINITY_DN12212_c0_g1	AT3G10450	SCPL7	GO:1901564	Biological process	organonitrogen compound metabolic process
TRINITY_DN12212_c0_g1	AT3G10450	SCPL7	GO:0006807	Biological process	nitrogen compound metabolic process
TRINITY_DN12212_c0_g1	AT3G10450	SCPL7	GO:0044238	Biological process	primary metabolic process
TRINITY_DN12212_c0_g1	AT3G10450	SCPL7	GO:0043170	Biological process	macromolecule metabolic process
TRINITY_DN12212_c0_g1	AT3G10450	SCPL7	GO:0019538	Biological process	protein metabolic process
TRINITY_DN12212_c0_g1	AT3G10450	SCPL7	GO:0006508	Biological process	proteolysis
TRINITY_DN12212_c0_g1	AT3G10450	SCPL7	GO:0016747	Molecular function	transferase activity, transferring acyl groups other than amino-acyl groups
TRINITY_DN12212_c0_g1	AT3G10450	SCPL7	GO:0016746	Molecular function	transferase activity, transferring acyl groups
TRINITY_DN12212_c0_g1	AT3G10450	SCPL7	GO:0016740	Molecular function	transferase activity
TRINITY_DN12212_c0_g1	AT3G10450	SCPL7	GO:0003824	Molecular function	catalytic activity
TRINITY_DN12212_c0_g1	AT3G10450	SCPL7	GO:0016787	Molecular function	hydrolase activity
TRINITY_DN12212_c0_g1	AT3G10450	SCPL7	GO:0004185	Molecular function	serine-type carboxypeptidase activity
TRINITY_DN12212_c0_g1	AT3G10450	SCPL7	GO:0004180	Molecular function	carboxypeptidase activity
TRINITY_DN12212_c0_g1	AT3G10450	SCPL7	GO:0008238	Molecular function	exopeptidase activity
TRINITY_DN12212_c0_g1	AT3G10450	SCPL7	GO:0008233	Molecular function	peptidase activity
TRINITY_DN12212_c0_g1	AT3G10450	SCPL7	GO:0140096	Molecular function	catalytic activity, acting on a protein
TRINITY_DN12212_c0_g1	AT3G10450	SCPL7	GO:0070008	Molecular function	serine-type exopeptidase activity
TRINITY_DN12212_c0_g1	AT3G10450	SCPL7	GO:0008236	Molecular function	serine-type peptidase activity
TRINITY_DN12212_c0_g1	AT3G10450	SCPL7	GO:0017171	Molecular function	serine hydrolase activity
TRINITY_DN12212_c0_g1	AT3G12203	scpl17	GO:0008152	Biological process	metabolic process
TRINITY_DN12212_c0_g1	AT3G12203	scpl17	GO:0019748	Biological process	secondary metabolic process
TRINITY_DN12212_c0_g1	AT3G12203	scpl17	GO:0071704	Biological process	organic substance metabolic process
TRINITY_DN12212_c0_g1	AT3G12203	scpl17	GO:1901564	Biological process	organonitrogen compound metabolic process
TRINITY_DN12212_c0_g1	AT3G12203	scpl17	GO:0006807	Biological process	nitrogen compound metabolic process
TRINITY_DN12212_c0_g1	AT3G12203	scpl17	GO:0044238	Biological process	primary metabolic process
TRINITY_DN12212_c0_g1	AT3G12203	scpl17	GO:0043170	Biological process	macromolecule metabolic process
TRINITY_DN12212_c0_g1	AT3G12203	scpl17	GO:0019538	Biological process	protein metabolic process
TRINITY_DN12212_c0_g1	AT3G12203	scpl17	GO:0006508	Biological process	proteolysis
TRINITY_DN12212_c0_g1	AT3G12203	scpl17	GO:0016747	Molecular function	transferase activity, transferring acyl groups other than amino-acyl groups
TRINITY_DN12212_c0_g1	AT3G12203	scpl17	GO:0016746	Molecular function	transferase activity, transferring acyl groups
TRINITY_DN12212_c0_g1	AT3G12203	scpl17	GO:0016740	Molecular function	transferase activity
TRINITY_DN12212_c0_g1	AT3G12203	scpl17	GO:0003824	Molecular function	catalytic activity
TRINITY_DN12212_c0_g1	AT3G12203	scpl17	GO:0016787	Molecular function	hydrolase activity
TRINITY_DN12212_c0_g1	AT3G12203	scpl17	GO:0004185	Molecular function	serine-type carboxypeptidase activity
TRINITY_DN12212_c0_g1	AT3G12203	scpl17	GO:0004180	Molecular function	carboxypeptidase activity
TRINITY_DN12212_c0_g1	AT3G12203	scpl17	GO:0008238	Molecular function	exopeptidase activity
TRINITY_DN12212_c0_g1	AT3G12203	scpl17	GO:0008233	Molecular function	peptidase activity
TRINITY_DN12212_c0_g1	AT3G12203	scpl17	GO:0140096	Molecular function	catalytic activity, acting on a protein
TRINITY_DN12212_c0_g1	AT3G12203	scpl17	GO:0070008	Molecular function	serine-type exopeptidase activity
TRINITY_DN12212_c0_g1	AT3G12203	scpl17	GO:0008236	Molecular function	serine-type peptidase activity
TRINITY_DN12212_c0_g1	AT3G12203	scpl17	GO:0017171	Molecular function	serine hydrolase activity
TRINITY_DN12212_c0_g1	AT3G12230	scpl14	GO:0008152	Biological process	metabolic process
TRINITY_DN12212_c0_g1	AT3G12230	scpl14	GO:0019748	Biological process	secondary metabolic process
TRINITY_DN12212_c0_g1	AT3G12230	scpl14	GO:0016747	Molecular function	transferase activity, transferring acyl groups other than amino-acyl groups
TRINITY_DN12212_c0_g1	AT3G12230	scpl14	GO:0016746	Molecular function	transferase activity, transferring acyl groups
TRINITY_DN12212_c0_g1	AT3G12230	scpl14	GO:0016740	Molecular function	transferase activity
TRINITY_DN12212_c0_g1	AT3G12230	scpl14	GO:0003824	Molecular function	catalytic activity
TRINITY_DN12212_c0_g1	AT3G12230	scpl14	GO:0016787	Molecular function	hydrolase activity
TRINITY_DN12212_c0_g1	AT3G12230	scpl14	GO:0004185	Molecular function	serine-type carboxypeptidase activity
TRINITY_DN12212_c0_g1	AT3G12230	scpl14	GO:0004180	Molecular function	carboxypeptidase activity
TRINITY_DN12212_c0_g1	AT3G12230	scpl14	GO:0008238	Molecular function	exopeptidase activity
TRINITY_DN12212_c0_g1	AT3G12230	scpl14	GO:0008233	Molecular function	peptidase activity
TRINITY_DN12212_c0_g1	AT3G12230	scpl14	GO:0140096	Molecular function	catalytic activity, acting on a protein
TRINITY_DN12212_c0_g1	AT3G12230	scpl14	GO:0070008	Molecular function	serine-type exopeptidase activity
TRINITY_DN12212_c0_g1	AT3G12230	scpl14	GO:0008236	Molecular function	serine-type peptidase activity
TRINITY_DN12212_c0_g1	AT3G12230	scpl14	GO:0017171	Molecular function	serine hydrolase activity
TRINITY_DN12212_c0_g1	AT3G12240	SCPL15	GO:0008152	Biological process	metabolic process
TRINITY_DN12212_c0_g1	AT3G12240	SCPL15	GO:0019748	Biological process	secondary metabolic process
TRINITY_DN12212_c0_g1	AT3G12240	SCPL15	GO:0016747	Molecular function	transferase activity, transferring acyl groups other than amino-acyl groups
TRINITY_DN12212_c0_g1	AT3G12240	SCPL15	GO:0016746	Molecular function	transferase activity, transferring acyl groups
TRINITY_DN12212_c0_g1	AT3G12240	SCPL15	GO:0016740	Molecular function	transferase activity
TRINITY_DN12212_c0_g1	AT3G12240	SCPL15	GO:0003824	Molecular function	catalytic activity
TRINITY_DN12212_c0_g1	AT3G12240	SCPL15	GO:0016787	Molecular function	hydrolase activity
TRINITY_DN12212_c0_g1	AT3G12240	SCPL15	GO:0004185	Molecular function	serine-type carboxypeptidase activity
TRINITY_DN12212_c0_g1	AT3G12240	SCPL15	GO:0004180	Molecular function	carboxypeptidase activity
TRINITY_DN12212_c0_g1	AT3G12240	SCPL15	GO:0008238	Molecular function	exopeptidase activity
TRINITY_DN12212_c0_g1	AT3G12240	SCPL15	GO:0008233	Molecular function	peptidase activity
TRINITY_DN12212_c0_g1	AT3G12240	SCPL15	GO:0140096	Molecular function	catalytic activity, acting on a protein
TRINITY_DN12212_c0_g1	AT3G12240	SCPL15	GO:0070008	Molecular function	serine-type exopeptidase activity
TRINITY_DN12212_c0_g1	AT3G12240	SCPL15	GO:0008236	Molecular function	serine-type peptidase activity
TRINITY_DN12212_c0_g1	AT3G12240	SCPL15	GO:0017171	Molecular function	serine hydrolase activity
TRINITY_DN12212_c0_g1	AT5G36180	scpl1	GO:0008152	Biological process	metabolic process
TRINITY_DN12212_c0_g1	AT5G36180	scpl1	GO:0019748	Biological process	secondary metabolic process
TRINITY_DN12212_c0_g1	AT5G36180	scpl1	GO:0071704	Biological process	organic substance metabolic process
TRINITY_DN12212_c0_g1	AT5G36180	scpl1	GO:1901564	Biological process	organonitrogen compound metabolic process
TRINITY_DN12212_c0_g1	AT5G36180	scpl1	GO:0006807	Biological process	nitrogen compound metabolic process
TRINITY_DN12212_c0_g1	AT5G36180	scpl1	GO:0044238	Biological process	primary metabolic process
TRINITY_DN12212_c0_g1	AT5G36180	scpl1	GO:0043170	Biological process	macromolecule metabolic process
TRINITY_DN12212_c0_g1	AT5G36180	scpl1	GO:0019538	Biological process	protein metabolic process
TRINITY_DN12212_c0_g1	AT5G36180	scpl1	GO:0006508	Biological process	proteolysis
TRINITY_DN12212_c0_g1	AT5G36180	scpl1	GO:0016747	Molecular function	transferase activity, transferring acyl groups other than amino-acyl groups
TRINITY_DN12212_c0_g1	AT5G36180	scpl1	GO:0016746	Molecular function	transferase activity, transferring acyl groups
TRINITY_DN12212_c0_g1	AT5G36180	scpl1	GO:0016740	Molecular function	transferase activity
TRINITY_DN12212_c0_g1	AT5G36180	scpl1	GO:0003824	Molecular function	catalytic activity
TRINITY_DN12212_c0_g1	AT5G36180	scpl1	GO:0016787	Molecular function	hydrolase activity
TRINITY_DN12212_c0_g1	AT5G36180	scpl1	GO:0004185	Molecular function	serine-type carboxypeptidase activity
TRINITY_DN12212_c0_g1	AT5G36180	scpl1	GO:0004180	Molecular function	carboxypeptidase activity
TRINITY_DN12212_c0_g1	AT5G36180	scpl1	GO:0008238	Molecular function	exopeptidase activity
TRINITY_DN12212_c0_g1	AT5G36180	scpl1	GO:0008233	Molecular function	peptidase activity
TRINITY_DN12212_c0_g1	AT5G36180	scpl1	GO:0140096	Molecular function	catalytic activity, acting on a protein
TRINITY_DN12212_c0_g1	AT5G36180	scpl1	GO:0070008	Molecular function	serine-type exopeptidase activity
TRINITY_DN12212_c0_g1	AT5G36180	scpl1	GO:0008236	Molecular function	serine-type peptidase activity
TRINITY_DN12212_c0_g1	AT5G36180	scpl1	GO:0017171	Molecular function	serine hydrolase activity
TRINITY_DN12213_c0_g1	AT4G02780	GA1	GO:0009058	Biological process	biosynthetic process
TRINITY_DN12213_c0_g1	AT4G02780	GA1	GO:0009987	Biological process	cellular process
TRINITY_DN12213_c0_g1	AT4G02780	GA1	GO:0050789	Biological process	regulation of biological process
TRINITY_DN12213_c0_g1	AT4G02780	GA1	GO:0065007	Biological process	biological regulation
TRINITY_DN12213_c0_g1	AT4G02780	GA1	GO:0044237	Biological process	cellular metabolic process
TRINITY_DN12213_c0_g1	AT4G02780	GA1	GO:0008152	Biological process	metabolic process
TRINITY_DN12213_c0_g1	AT4G02780	GA1	GO:0044249	Biological process	cellular biosynthetic process
TRINITY_DN12213_c0_g1	AT4G02780	GA1	GO:0071704	Biological process	organic substance metabolic process
TRINITY_DN12213_c0_g1	AT4G02780	GA1	GO:1901576	Biological process	organic substance biosynthetic process
TRINITY_DN12213_c0_g1	AT4G02780	GA1	GO:0050794	Biological process	regulation of cellular process
TRINITY_DN12213_c0_g1	AT4G02780	GA1	GO:0019752	Biological process	carboxylic acid metabolic process
TRINITY_DN12213_c0_g1	AT4G02780	GA1	GO:0043436	Biological process	oxoacid metabolic process
TRINITY_DN12213_c0_g1	AT4G02780	GA1	GO:0006082	Biological process	organic acid metabolic process
TRINITY_DN12213_c0_g1	AT4G02780	GA1	GO:0044281	Biological process	small molecule metabolic process
TRINITY_DN12213_c0_g1	AT4G02780	GA1	GO:0044238	Biological process	primary metabolic process
TRINITY_DN12213_c0_g1	AT4G02780	GA1	GO:0044283	Biological process	small molecule biosynthetic process
TRINITY_DN12213_c0_g1	AT4G02780	GA1	GO:0044255	Biological process	cellular lipid metabolic process
TRINITY_DN12213_c0_g1	AT4G02780	GA1	GO:0050896	Biological process	response to stimulus
TRINITY_DN12213_c0_g1	AT4G02780	GA1	GO:0051716	Biological process	cellular response to stimulus
TRINITY_DN12213_c0_g1	AT4G02780	GA1	GO:0046394	Biological process	carboxylic acid biosynthetic process
TRINITY_DN12213_c0_g1	AT4G02780	GA1	GO:0016053	Biological process	organic acid biosynthetic process
TRINITY_DN12213_c0_g1	AT4G02780	GA1	GO:0010033	Biological process	response to organic substance
TRINITY_DN12213_c0_g1	AT4G02780	GA1	GO:0042221	Biological process	response to chemical
TRINITY_DN12213_c0_g1	AT4G02780	GA1	GO:0009725	Biological process	response to hormone
TRINITY_DN12213_c0_g1	AT4G02780	GA1	GO:0009719	Biological process	response to endogenous stimulus
TRINITY_DN12213_c0_g1	AT4G02780	GA1	GO:1901700	Biological process	response to oxygen-containing compound
TRINITY_DN12213_c0_g1	AT4G02780	GA1	GO:0032870	Biological process	cellular response to hormone stimulus
TRINITY_DN12213_c0_g1	AT4G02780	GA1	GO:0071310	Biological process	cellular response to organic substance
TRINITY_DN12213_c0_g1	AT4G02780	GA1	GO:0070887	Biological process	cellular response to chemical stimulus
TRINITY_DN12213_c0_g1	AT4G02780	GA1	GO:0071495	Biological process	cellular response to endogenous stimulus
TRINITY_DN12213_c0_g1	AT4G02780	GA1	GO:1901701	Biological process	cellular response to oxygen-containing compound
TRINITY_DN12213_c0_g1	AT4G02780	GA1	GO:0007154	Biological process	cell communication
TRINITY_DN12213_c0_g1	AT4G02780	GA1	GO:0007165	Biological process	signal transduction
TRINITY_DN12213_c0_g1	AT4G02780	GA1	GO:0023052	Biological process	signaling
TRINITY_DN12213_c0_g1	AT4G02780	GA1	GO:0009755	Biological process	hormone-mediated signaling pathway
TRINITY_DN12213_c0_g1	AT4G02780	GA1	GO:0009685	Biological process	gibberellin metabolic process
TRINITY_DN12213_c0_g1	AT4G02780	GA1	GO:0016101	Biological process	diterpenoid metabolic process
TRINITY_DN12213_c0_g1	AT4G02780	GA1	GO:0006721	Biological process	terpenoid metabolic process
TRINITY_DN12213_c0_g1	AT4G02780	GA1	GO:0006720	Biological process	isoprenoid metabolic process
TRINITY_DN12213_c0_g1	AT4G02780	GA1	GO:0008299	Biological process	isoprenoid biosynthetic process
TRINITY_DN12213_c0_g1	AT4G02780	GA1	GO:0009686	Biological process	gibberellin biosynthetic process
TRINITY_DN12213_c0_g1	AT4G02780	GA1	GO:0016102	Biological process	diterpenoid biosynthetic process
TRINITY_DN12213_c0_g1	AT4G02780	GA1	GO:0009740	Biological process	gibberellic acid mediated signaling pathway
TRINITY_DN12213_c0_g1	AT4G02780	GA1	GO:0010476	Biological process	gibberellin mediated signaling pathway
TRINITY_DN12213_c0_g1	AT4G02780	GA1	GO:0071370	Biological process	cellular response to gibberellin stimulus
TRINITY_DN12213_c0_g1	AT4G02780	GA1	GO:0009739	Biological process	response to gibberellin
TRINITY_DN12213_c0_g1	AT4G02780	GA1	GO:0033993	Biological process	response to lipid
TRINITY_DN12213_c0_g1	AT4G02780	GA1	GO:0071396	Biological process	cellular response to lipid
TRINITY_DN12213_c0_g1	AT4G02780	GA1	GO:0003824	Molecular function	catalytic activity
TRINITY_DN12213_c0_g1	AT4G02780	GA1	GO:0010333	Molecular function	terpene synthase activity
TRINITY_DN12213_c0_g1	AT4G02780	GA1	GO:0016838	Molecular function	carbon-oxygen lyase activity, acting on phosphates
TRINITY_DN12213_c0_g1	AT4G02780	GA1	GO:0016835	Molecular function	carbon-oxygen lyase activity
TRINITY_DN12213_c0_g1	AT4G02780	GA1	GO:0016829	Molecular function	lyase activity
TRINITY_DN12213_c0_g1	AT4G02780	GA1	GO:0005488	Molecular function	binding
TRINITY_DN12213_c0_g1	AT4G02780	GA1	GO:0009905	Molecular function	ent-copalyl diphosphate synthase activity
TRINITY_DN12213_c0_g1	AT4G02780	GA1	GO:0016872	Molecular function	intramolecular lyase activity
TRINITY_DN12213_c0_g1	AT4G02780	GA1	GO:0016853	Molecular function	isomerase activity
TRINITY_DN12213_c0_g1	AT4G02780	GA1	GO:0043167	Molecular function	ion binding
TRINITY_DN12213_c0_g1	AT4G02780	GA1	GO:0000287	Molecular function	magnesium ion binding
TRINITY_DN12213_c0_g1	AT4G02780	GA1	GO:0046872	Molecular function	metal ion binding
TRINITY_DN12213_c0_g1	AT4G02780	GA1	GO:0043169	Molecular function	cation binding
TRINITY_DN1237_c0_g1	AT4G36870	BLH2	GO:0006355	Biological process	regulation of transcription, DNA-templated
TRINITY_DN1237_c0_g1	AT4G36870	BLH2	GO:0032502	Biological process	developmental process
TRINITY_DN1237_c0_g1	AT4G36870	BLH2	GO:0006357	Biological process	regulation of transcription by RNA polymerase II
TRINITY_DN1237_c0_g1	AT4G36870	BLH2	GO:0009987	Biological process	cellular process
TRINITY_DN1237_c0_g1	AT4G36870	BLH2	GO:0050789	Biological process	regulation of biological process
TRINITY_DN1237_c0_g1	AT4G36870	BLH2	GO:0065007	Biological process	biological regulation
TRINITY_DN1237_c0_g1	AT4G36870	BLH2	GO:0044237	Biological process	cellular metabolic process
TRINITY_DN1237_c0_g1	AT4G36870	BLH2	GO:0008152	Biological process	metabolic process
TRINITY_DN1237_c0_g1	AT4G36870	BLH2	GO:0071704	Biological process	organic substance metabolic process
TRINITY_DN1237_c0_g1	AT4G36870	BLH2	GO:0007275	Biological process	multicellular organism development
TRINITY_DN1237_c0_g1	AT4G36870	BLH2	GO:0032501	Biological process	multicellular organismal process
TRINITY_DN1237_c0_g1	AT4G36870	BLH2	GO:0048856	Biological process	anatomical structure development
TRINITY_DN1237_c0_g1	AT4G36870	BLH2	GO:0050794	Biological process	regulation of cellular process
TRINITY_DN1237_c0_g1	AT4G36870	BLH2	GO:0044238	Biological process	primary metabolic process
TRINITY_DN1237_c0_g1	AT4G36870	BLH2	GO:0048731	Biological process	system development
TRINITY_DN1237_c0_g1	AT4G36870	BLH2	GO:0099402	Biological process	plant organ development
TRINITY_DN1237_c0_g1	AT4G36870	BLH2	GO:1905392	Biological process	plant organ morphogenesis
TRINITY_DN1237_c0_g1	AT4G36870	BLH2	GO:0009653	Biological process	anatomical structure morphogenesis
TRINITY_DN1237_c0_g1	AT4G36870	BLH2	GO:0031326	Biological process	regulation of cellular biosynthetic process
TRINITY_DN1237_c0_g1	AT4G36870	BLH2	GO:0031323	Biological process	regulation of cellular metabolic process
TRINITY_DN1237_c0_g1	AT4G36870	BLH2	GO:0019222	Biological process	regulation of metabolic process
TRINITY_DN1237_c0_g1	AT4G36870	BLH2	GO:0009889	Biological process	regulation of biosynthetic process
TRINITY_DN1237_c0_g1	AT4G36870	BLH2	GO:0051171	Biological process	regulation of nitrogen compound metabolic process
TRINITY_DN1237_c0_g1	AT4G36870	BLH2	GO:0019219	Biological process	regulation of nucleobase-containing compound metabolic process
TRINITY_DN1237_c0_g1	AT4G36870	BLH2	GO:0080090	Biological process	regulation of primary metabolic process
TRINITY_DN1237_c0_g1	AT4G36870	BLH2	GO:0060255	Biological process	regulation of macromolecule metabolic process
TRINITY_DN1237_c0_g1	AT4G36870	BLH2	GO:2000112	Biological process	regulation of cellular macromolecule biosynthetic process
TRINITY_DN1237_c0_g1	AT4G36870	BLH2	GO:0010556	Biological process	regulation of macromolecule biosynthetic process
TRINITY_DN1237_c0_g1	AT4G36870	BLH2	GO:0010468	Biological process	regulation of gene expression
TRINITY_DN1237_c0_g1	AT4G36870	BLH2	GO:0005975	Biological process	carbohydrate metabolic process
TRINITY_DN1237_c0_g1	AT4G36870	BLH2	GO:0005976	Biological process	polysaccharide metabolic process
TRINITY_DN1237_c0_g1	AT4G36870	BLH2	GO:0043170	Biological process	macromolecule metabolic process
TRINITY_DN1237_c0_g1	AT4G36870	BLH2	GO:0045488	Biological process	pectin metabolic process
TRINITY_DN1237_c0_g1	AT4G36870	BLH2	GO:0010393	Biological process	galacturonan metabolic process
TRINITY_DN1237_c0_g1	AT4G36870	BLH2	GO:0048367	Biological process	shoot system development
TRINITY_DN1237_c0_g1	AT4G36870	BLH2	GO:0048366	Biological process	leaf development
TRINITY_DN1237_c0_g1	AT4G36870	BLH2	GO:0048827	Biological process	phyllome development
TRINITY_DN1237_c0_g1	AT4G36870	BLH2	GO:0010016	Biological process	shoot system morphogenesis
TRINITY_DN1237_c0_g1	AT4G36870	BLH2	GO:0051252	Biological process	regulation of RNA metabolic process
TRINITY_DN1237_c0_g1	AT4G36870	BLH2	GO:2001141	Biological process	regulation of RNA biosynthetic process
TRINITY_DN1237_c0_g1	AT4G36870	BLH2	GO:1903506	Biological process	regulation of nucleic acid-templated transcription
TRINITY_DN1237_c0_g1	AT4G36870	BLH2	GO:0009965	Biological process	leaf morphogenesis
TRINITY_DN1237_c0_g1	AT4G36870	BLH2	GO:0010191	Biological process	mucilage metabolic process
TRINITY_DN1237_c0_g1	AT4G36870	BLH2	GO:0048363	Biological process	mucilage pectin metabolic process
TRINITY_DN1237_c0_g1	AT4G36870	BLH2	GO:0097159	Molecular function	organic cyclic compound binding
TRINITY_DN1237_c0_g1	AT4G36870	BLH2	GO:0005488	Molecular function	binding
TRINITY_DN1237_c0_g1	AT4G36870	BLH2	GO:0140110	Molecular function	transcription regulator activity
TRINITY_DN1237_c0_g1	AT4G36870	BLH2	GO:0098772	Molecular function	molecular function regulator
TRINITY_DN1237_c0_g1	AT4G36870	BLH2	GO:1901363	Molecular function	heterocyclic compound binding
TRINITY_DN1237_c0_g1	AT4G36870	BLH2	GO:0000978	Molecular function	RNA polymerase II cis-regulatory region sequence-specific DNA binding
TRINITY_DN1237_c0_g1	AT4G36870	BLH2	GO:0000977	Molecular function	RNA polymerase II transcription regulatory region sequence-specific DNA binding
TRINITY_DN1237_c0_g1	AT4G36870	BLH2	GO:0000976	Molecular function	transcription regulatory region sequence-specific DNA binding
TRINITY_DN1237_c0_g1	AT4G36870	BLH2	GO:0001067	Molecular function	regulatory region nucleic acid binding
TRINITY_DN1237_c0_g1	AT4G36870	BLH2	GO:0003676	Molecular function	nucleic acid binding
TRINITY_DN1237_c0_g1	AT4G36870	BLH2	GO:1990837	Molecular function	sequence-specific double-stranded DNA binding
TRINITY_DN1237_c0_g1	AT4G36870	BLH2	GO:0043565	Molecular function	sequence-specific DNA binding
TRINITY_DN1237_c0_g1	AT4G36870	BLH2	GO:0003677	Molecular function	DNA binding
TRINITY_DN1237_c0_g1	AT4G36870	BLH2	GO:0003690	Molecular function	double-stranded DNA binding
TRINITY_DN1237_c0_g1	AT4G36870	BLH2	GO:0000987	Molecular function	cis-regulatory region sequence-specific DNA binding
TRINITY_DN1237_c0_g1	AT4G36870	BLH2	GO:0003700	Molecular function	DNA-binding transcription factor activity
TRINITY_DN1237_c0_g1	AT4G36870	BLH2	GO:0000981	Molecular function	DNA-binding transcription factor activity, RNA polymerase II-specific
TRINITY_DN12642_c2_g1	AT5G25760	PEX4	GO:0006631	Biological process	fatty acid metabolic process
TRINITY_DN12642_c2_g1	AT5G25760	PEX4	GO:0055085	Biological process	transmembrane transport
TRINITY_DN12642_c2_g1	AT5G25760	PEX4	GO:0006810	Biological process	transport
TRINITY_DN12642_c2_g1	AT5G25760	PEX4	GO:0051234	Biological process	establishment of localization
TRINITY_DN12642_c2_g1	AT5G25760	PEX4	GO:0051179	Biological process	localization
TRINITY_DN12642_c2_g1	AT5G25760	PEX4	GO:0009987	Biological process	cellular process
TRINITY_DN12642_c2_g1	AT5G25760	PEX4	GO:0071702	Biological process	organic substance transport
TRINITY_DN12642_c2_g1	AT5G25760	PEX4	GO:0071705	Biological process	nitrogen compound transport
TRINITY_DN12642_c2_g1	AT5G25760	PEX4	GO:0044237	Biological process	cellular metabolic process
TRINITY_DN12642_c2_g1	AT5G25760	PEX4	GO:0008152	Biological process	metabolic process
TRINITY_DN12642_c2_g1	AT5G25760	PEX4	GO:0071704	Biological process	organic substance metabolic process
TRINITY_DN12642_c2_g1	AT5G25760	PEX4	GO:0032787	Biological process	monocarboxylic acid metabolic process
TRINITY_DN12642_c2_g1	AT5G25760	PEX4	GO:0019752	Biological process	carboxylic acid metabolic process
TRINITY_DN12642_c2_g1	AT5G25760	PEX4	GO:0043436	Biological process	oxoacid metabolic process
TRINITY_DN12642_c2_g1	AT5G25760	PEX4	GO:0006082	Biological process	organic acid metabolic process
TRINITY_DN12642_c2_g1	AT5G25760	PEX4	GO:0044281	Biological process	small molecule metabolic process
TRINITY_DN12642_c2_g1	AT5G25760	PEX4	GO:1901564	Biological process	organonitrogen compound metabolic process
TRINITY_DN12642_c2_g1	AT5G25760	PEX4	GO:0006807	Biological process	nitrogen compound metabolic process
TRINITY_DN12642_c2_g1	AT5G25760	PEX4	GO:0044238	Biological process	primary metabolic process
TRINITY_DN12642_c2_g1	AT5G25760	PEX4	GO:0044255	Biological process	cellular lipid metabolic process
TRINITY_DN12642_c2_g1	AT5G25760	PEX4	GO:0019395	Biological process	fatty acid oxidation
TRINITY_DN12642_c2_g1	AT5G25760	PEX4	GO:0034440	Biological process	lipid oxidation
TRINITY_DN12642_c2_g1	AT5G25760	PEX4	GO:0055114	Biological process	oxidation-reduction process
TRINITY_DN12642_c2_g1	AT5G25760	PEX4	GO:0030258	Biological process	lipid modification
TRINITY_DN12642_c2_g1	AT5G25760	PEX4	GO:0009062	Biological process	fatty acid catabolic process
TRINITY_DN12642_c2_g1	AT5G25760	PEX4	GO:0044242	Biological process	cellular lipid catabolic process
TRINITY_DN12642_c2_g1	AT5G25760	PEX4	GO:0044248	Biological process	cellular catabolic process
TRINITY_DN12642_c2_g1	AT5G25760	PEX4	GO:0009056	Biological process	catabolic process
TRINITY_DN12642_c2_g1	AT5G25760	PEX4	GO:0016042	Biological process	lipid catabolic process
TRINITY_DN12642_c2_g1	AT5G25760	PEX4	GO:1901575	Biological process	organic substance catabolic process
TRINITY_DN12642_c2_g1	AT5G25760	PEX4	GO:0072329	Biological process	monocarboxylic acid catabolic process
TRINITY_DN12642_c2_g1	AT5G25760	PEX4	GO:0046395	Biological process	carboxylic acid catabolic process
TRINITY_DN12642_c2_g1	AT5G25760	PEX4	GO:0016054	Biological process	organic acid catabolic process
TRINITY_DN12642_c2_g1	AT5G25760	PEX4	GO:0044282	Biological process	small molecule catabolic process
TRINITY_DN12642_c2_g1	AT5G25760	PEX4	GO:0071806	Biological process	protein transmembrane transport
TRINITY_DN12642_c2_g1	AT5G25760	PEX4	GO:0015031	Biological process	protein transport
TRINITY_DN12642_c2_g1	AT5G25760	PEX4	GO:0045184	Biological process	establishment of protein localization
TRINITY_DN12642_c2_g1	AT5G25760	PEX4	GO:0008104	Biological process	protein localization
TRINITY_DN12642_c2_g1	AT5G25760	PEX4	GO:0033036	Biological process	macromolecule localization
TRINITY_DN12642_c2_g1	AT5G25760	PEX4	GO:0015833	Biological process	peptide transport
TRINITY_DN12642_c2_g1	AT5G25760	PEX4	GO:0042886	Biological process	amide transport
TRINITY_DN12642_c2_g1	AT5G25760	PEX4	GO:0016043	Biological process	cellular component organization
TRINITY_DN12642_c2_g1	AT5G25760	PEX4	GO:0071840	Biological process	cellular component organization or biogenesis
TRINITY_DN12642_c2_g1	AT5G25760	PEX4	GO:0046907	Biological process	intracellular transport
TRINITY_DN12642_c2_g1	AT5G25760	PEX4	GO:0051649	Biological process	establishment of localization in cell
TRINITY_DN12642_c2_g1	AT5G25760	PEX4	GO:0051641	Biological process	cellular localization
TRINITY_DN12642_c2_g1	AT5G25760	PEX4	GO:0070727	Biological process	cellular macromolecule localization
TRINITY_DN12642_c2_g1	AT5G25760	PEX4	GO:0043170	Biological process	macromolecule metabolic process
TRINITY_DN12642_c2_g1	AT5G25760	PEX4	GO:0006996	Biological process	organelle organization
TRINITY_DN12642_c2_g1	AT5G25760	PEX4	GO:0043412	Biological process	macromolecule modification
TRINITY_DN12642_c2_g1	AT5G25760	PEX4	GO:0044260	Biological process	cellular macromolecule metabolic process
TRINITY_DN12642_c2_g1	AT5G25760	PEX4	GO:0034613	Biological process	cellular protein localization
TRINITY_DN12642_c2_g1	AT5G25760	PEX4	GO:0033365	Biological process	protein localization to organelle
TRINITY_DN12642_c2_g1	AT5G25760	PEX4	GO:0006464	Biological process	cellular protein modification process
TRINITY_DN12642_c2_g1	AT5G25760	PEX4	GO:0036211	Biological process	protein modification process
TRINITY_DN12642_c2_g1	AT5G25760	PEX4	GO:0019538	Biological process	protein metabolic process
TRINITY_DN12642_c2_g1	AT5G25760	PEX4	GO:0044267	Biological process	cellular protein metabolic process
TRINITY_DN12642_c2_g1	AT5G25760	PEX4	GO:0006886	Biological process	intracellular protein transport
TRINITY_DN12642_c2_g1	AT5G25760	PEX4	GO:0072594	Biological process	establishment of protein localization to organelle
TRINITY_DN12642_c2_g1	AT5G25760	PEX4	GO:0006635	Biological process	fatty acid beta-oxidation
TRINITY_DN12642_c2_g1	AT5G25760	PEX4	GO:0016567	Biological process	protein ubiquitination
TRINITY_DN12642_c2_g1	AT5G25760	PEX4	GO:0032446	Biological process	protein modification by small protein conjugation
TRINITY_DN12642_c2_g1	AT5G25760	PEX4	GO:0070647	Biological process	protein modification by small protein conjugation or removal
TRINITY_DN12642_c2_g1	AT5G25760	PEX4	GO:0016558	Biological process	protein import into peroxisome matrix
TRINITY_DN12642_c2_g1	AT5G25760	PEX4	GO:0044743	Biological process	protein transmembrane import into intracellular organelle
TRINITY_DN12642_c2_g1	AT5G25760	PEX4	GO:0017038	Biological process	protein import
TRINITY_DN12642_c2_g1	AT5G25760	PEX4	GO:0006625	Biological process	protein targeting to peroxisome
TRINITY_DN12642_c2_g1	AT5G25760	PEX4	GO:0072663	Biological process	establishment of protein localization to peroxisome
TRINITY_DN12642_c2_g1	AT5G25760	PEX4	GO:0072662	Biological process	protein localization to peroxisome
TRINITY_DN12642_c2_g1	AT5G25760	PEX4	GO:0007031	Biological process	peroxisome organization
TRINITY_DN12642_c2_g1	AT5G25760	PEX4	GO:0043574	Biological process	peroxisomal transport
TRINITY_DN12642_c2_g1	AT5G25760	PEX4	GO:0006605	Biological process	protein targeting
TRINITY_DN12642_c2_g1	AT5G25760	PEX4	GO:0015919	Biological process	peroxisomal membrane transport
TRINITY_DN12642_c2_g1	AT5G25760	PEX4	GO:0065002	Biological process	intracellular protein transmembrane transport
TRINITY_DN12642_c2_g1	AT5G25760	PEX4	GO:0000209	Biological process	protein polyubiquitination
TRINITY_DN12642_c2_g1	AT5G25760	PEX4	GO:0016740	Molecular function	transferase activity
TRINITY_DN12642_c2_g1	AT5G25760	PEX4	GO:0003824	Molecular function	catalytic activity
TRINITY_DN12642_c2_g1	AT5G25760	PEX4	GO:0005488	Molecular function	binding
TRINITY_DN12642_c2_g1	AT5G25760	PEX4	GO:0140096	Molecular function	catalytic activity, acting on a protein
TRINITY_DN12642_c2_g1	AT5G25760	PEX4	GO:0005515	Molecular function	protein binding
TRINITY_DN12642_c2_g1	AT5G25760	PEX4	GO:0061631	Molecular function	ubiquitin conjugating enzyme activity
TRINITY_DN12642_c2_g1	AT5G25760	PEX4	GO:0004842	Molecular function	ubiquitin-protein transferase activity
TRINITY_DN12642_c2_g1	AT5G25760	PEX4	GO:0019787	Molecular function	ubiquitin-like protein transferase activity
TRINITY_DN12642_c2_g1	AT5G25760	PEX4	GO:0061650	Molecular function	ubiquitin-like protein conjugating enzyme activity
TRINITY_DN12844_c0_g1	AT3G02470	SAMDC	GO:0009058	Biological process	biosynthetic process
TRINITY_DN12844_c0_g1	AT3G25570	SAMDC3	GO:0009058	Biological process	biosynthetic process
TRINITY_DN12844_c0_g1	AT5G15950	SAMDC2	GO:0009058	Biological process	biosynthetic process
TRINITY_DN12844_c0_g1	AT3G02470	SAMDC	GO:0032502	Biological process	developmental process
TRINITY_DN12844_c0_g1	AT3G02470	SAMDC	GO:0009987	Biological process	cellular process
TRINITY_DN12844_c0_g1	AT3G02470	SAMDC	GO:0050789	Biological process	regulation of biological process
TRINITY_DN12844_c0_g1	AT3G02470	SAMDC	GO:0065007	Biological process	biological regulation
TRINITY_DN12844_c0_g1	AT3G02470	SAMDC	GO:0048519	Biological process	negative regulation of biological process
TRINITY_DN12844_c0_g1	AT3G02470	SAMDC	GO:0018130	Biological process	heterocycle biosynthetic process
TRINITY_DN12844_c0_g1	AT3G02470	SAMDC	GO:0046483	Biological process	heterocycle metabolic process
TRINITY_DN12844_c0_g1	AT3G02470	SAMDC	GO:0044237	Biological process	cellular metabolic process
TRINITY_DN12844_c0_g1	AT3G02470	SAMDC	GO:0008152	Biological process	metabolic process
TRINITY_DN12844_c0_g1	AT3G02470	SAMDC	GO:0044249	Biological process	cellular biosynthetic process
TRINITY_DN12844_c0_g1	AT3G02470	SAMDC	GO:0006725	Biological process	cellular aromatic compound metabolic process
TRINITY_DN12844_c0_g1	AT3G02470	SAMDC	GO:1901360	Biological process	organic cyclic compound metabolic process
TRINITY_DN12844_c0_g1	AT3G02470	SAMDC	GO:0071704	Biological process	organic substance metabolic process
TRINITY_DN12844_c0_g1	AT3G02470	SAMDC	GO:0019438	Biological process	aromatic compound biosynthetic process
TRINITY_DN12844_c0_g1	AT3G02470	SAMDC	GO:1901362	Biological process	organic cyclic compound biosynthetic process
TRINITY_DN12844_c0_g1	AT3G02470	SAMDC	GO:1901576	Biological process	organic substance biosynthetic process
TRINITY_DN12844_c0_g1	AT3G02470	SAMDC	GO:0007275	Biological process	multicellular organism development
TRINITY_DN12844_c0_g1	AT3G02470	SAMDC	GO:0032501	Biological process	multicellular organismal process
TRINITY_DN12844_c0_g1	AT3G02470	SAMDC	GO:0048856	Biological process	anatomical structure development
TRINITY_DN12844_c0_g1	AT3G02470	SAMDC	GO:0044281	Biological process	small molecule metabolic process
TRINITY_DN12844_c0_g1	AT3G02470	SAMDC	GO:0006557	Biological process	S-adenosylmethioninamine biosynthetic process
TRINITY_DN12844_c0_g1	AT3G02470	SAMDC	GO:0046499	Biological process	S-adenosylmethioninamine metabolic process
TRINITY_DN12844_c0_g1	AT3G02470	SAMDC	GO:0006790	Biological process	sulfur compound metabolic process
TRINITY_DN12844_c0_g1	AT3G02470	SAMDC	GO:0046128	Biological process	purine ribonucleoside metabolic process
TRINITY_DN12844_c0_g1	AT3G02470	SAMDC	GO:0042278	Biological process	purine nucleoside metabolic process
TRINITY_DN12844_c0_g1	AT3G02470	SAMDC	GO:0072521	Biological process	purine-containing compound metabolic process
TRINITY_DN12844_c0_g1	AT3G02470	SAMDC	GO:1901564	Biological process	organonitrogen compound metabolic process
TRINITY_DN12844_c0_g1	AT3G02470	SAMDC	GO:0006807	Biological process	nitrogen compound metabolic process
TRINITY_DN12844_c0_g1	AT3G02470	SAMDC	GO:0034641	Biological process	cellular nitrogen compound metabolic process
TRINITY_DN12844_c0_g1	AT3G02470	SAMDC	GO:0009116	Biological process	nucleoside metabolic process
TRINITY_DN12844_c0_g1	AT3G02470	SAMDC	GO:1901657	Biological process	glycosyl compound metabolic process
TRINITY_DN12844_c0_g1	AT3G02470	SAMDC	GO:1901135	Biological process	carbohydrate derivative metabolic process
TRINITY_DN12844_c0_g1	AT3G02470	SAMDC	GO:0055086	Biological process	nucleobase-containing small molecule metabolic process
TRINITY_DN12844_c0_g1	AT3G02470	SAMDC	GO:0006139	Biological process	nucleobase-containing compound metabolic process
TRINITY_DN12844_c0_g1	AT3G02470	SAMDC	GO:0044238	Biological process	primary metabolic process
TRINITY_DN12844_c0_g1	AT3G02470	SAMDC	GO:0009119	Biological process	ribonucleoside metabolic process
TRINITY_DN12844_c0_g1	AT3G02470	SAMDC	GO:0046129	Biological process	purine ribonucleoside biosynthetic process
TRINITY_DN12844_c0_g1	AT3G02470	SAMDC	GO:0042451	Biological process	purine nucleoside biosynthetic process
TRINITY_DN12844_c0_g1	AT3G02470	SAMDC	GO:0009163	Biological process	nucleoside biosynthetic process
TRINITY_DN12844_c0_g1	AT3G02470	SAMDC	GO:1901659	Biological process	glycosyl compound biosynthetic process
TRINITY_DN12844_c0_g1	AT3G02470	SAMDC	GO:1901137	Biological process	carbohydrate derivative biosynthetic process
TRINITY_DN12844_c0_g1	AT3G02470	SAMDC	GO:1901566	Biological process	organonitrogen compound biosynthetic process
TRINITY_DN12844_c0_g1	AT3G02470	SAMDC	GO:0034404	Biological process	nucleobase-containing small molecule biosynthetic process
TRINITY_DN12844_c0_g1	AT3G02470	SAMDC	GO:0044283	Biological process	small molecule biosynthetic process
TRINITY_DN12844_c0_g1	AT3G02470	SAMDC	GO:0034654	Biological process	nucleobase-containing compound biosynthetic process
TRINITY_DN12844_c0_g1	AT3G02470	SAMDC	GO:0044271	Biological process	cellular nitrogen compound biosynthetic process
TRINITY_DN12844_c0_g1	AT3G02470	SAMDC	GO:0072522	Biological process	purine-containing compound biosynthetic process
TRINITY_DN12844_c0_g1	AT3G02470	SAMDC	GO:0042455	Biological process	ribonucleoside biosynthetic process
TRINITY_DN12844_c0_g1	AT3G02470	SAMDC	GO:0044272	Biological process	sulfur compound biosynthetic process
TRINITY_DN12844_c0_g1	AT3G02470	SAMDC	GO:0006597	Biological process	spermine biosynthetic process
TRINITY_DN12844_c0_g1	AT3G02470	SAMDC	GO:0006596	Biological process	polyamine biosynthetic process
TRINITY_DN12844_c0_g1	AT3G02470	SAMDC	GO:0006595	Biological process	polyamine metabolic process
TRINITY_DN12844_c0_g1	AT3G02470	SAMDC	GO:0006576	Biological process	cellular biogenic amine metabolic process
TRINITY_DN12844_c0_g1	AT3G02470	SAMDC	GO:0044106	Biological process	cellular amine metabolic process
TRINITY_DN12844_c0_g1	AT3G02470	SAMDC	GO:0042401	Biological process	cellular biogenic amine biosynthetic process
TRINITY_DN12844_c0_g1	AT3G02470	SAMDC	GO:0009309	Biological process	amine biosynthetic process
TRINITY_DN12844_c0_g1	AT3G02470	SAMDC	GO:0008215	Biological process	spermine metabolic process
TRINITY_DN12844_c0_g1	AT3G02470	SAMDC	GO:0008295	Biological process	spermidine biosynthetic process
TRINITY_DN12844_c0_g1	AT3G02470	SAMDC	GO:0008216	Biological process	spermidine metabolic process
TRINITY_DN12844_c0_g1	AT3G02470	SAMDC	GO:0048731	Biological process	system development
TRINITY_DN12844_c0_g1	AT3G02470	SAMDC	GO:0099402	Biological process	plant organ development
TRINITY_DN12844_c0_g1	AT3G02470	SAMDC	GO:0019222	Biological process	regulation of metabolic process
TRINITY_DN12844_c0_g1	AT3G02470	SAMDC	GO:0060255	Biological process	regulation of macromolecule metabolic process
TRINITY_DN12844_c0_g1	AT3G02470	SAMDC	GO:0044419	Biological process	interspecies interaction between organisms
TRINITY_DN12844_c0_g1	AT3G02470	SAMDC	GO:0010468	Biological process	regulation of gene expression
TRINITY_DN12844_c0_g1	AT3G02470	SAMDC	GO:0010629	Biological process	negative regulation of gene expression
TRINITY_DN12844_c0_g1	AT3G02470	SAMDC	GO:0010605	Biological process	negative regulation of macromolecule metabolic process
TRINITY_DN12844_c0_g1	AT3G02470	SAMDC	GO:0009892	Biological process	negative regulation of metabolic process
TRINITY_DN12844_c0_g1	AT3G02470	SAMDC	GO:0044403	Biological process	symbiotic process
TRINITY_DN12844_c0_g1	AT3G02470	SAMDC	GO:0016458	Biological process	gene silencing
TRINITY_DN12844_c0_g1	AT3G02470	SAMDC	GO:0016032	Biological process	viral process
TRINITY_DN12844_c0_g1	AT3G02470	SAMDC	GO:0019058	Biological process	viral life cycle
TRINITY_DN12844_c0_g1	AT3G02470	SAMDC	GO:0019079	Biological process	viral genome replication
TRINITY_DN12844_c0_g1	AT3G02470	SAMDC	GO:0003824	Molecular function	catalytic activity
TRINITY_DN12844_c0_g1	AT3G02470	SAMDC	GO:0016829	Molecular function	lyase activity
TRINITY_DN12844_c0_g1	AT3G02470	SAMDC	GO:0016831	Molecular function	carboxy-lyase activity
TRINITY_DN12844_c0_g1	AT3G02470	SAMDC	GO:0016830	Molecular function	carbon-carbon lyase activity
TRINITY_DN12844_c0_g1	AT3G02470	SAMDC	GO:0005488	Molecular function	binding
TRINITY_DN12844_c0_g1	AT3G02470	SAMDC	GO:0004014	Molecular function	adenosylmethionine decarboxylase activity
TRINITY_DN12844_c0_g1	AT3G02470	SAMDC	GO:0005515	Molecular function	protein binding
TRINITY_DN12844_c0_g1	AT3G17717	AT4G31000		Biological process	UNCLASSIFIED
TRINITY_DN12844_c0_g1	AT3G17717	AT4G31000		Molecular function	UNCLASSIFIED
TRINITY_DN12844_c0_g1	AT3G25570	SAMDC3	GO:0009987	Biological process	cellular process
TRINITY_DN12844_c0_g1	AT3G25570	SAMDC3	GO:0018130	Biological process	heterocycle biosynthetic process
TRINITY_DN12844_c0_g1	AT3G25570	SAMDC3	GO:0046483	Biological process	heterocycle metabolic process
TRINITY_DN12844_c0_g1	AT3G25570	SAMDC3	GO:0044237	Biological process	cellular metabolic process
TRINITY_DN12844_c0_g1	AT3G25570	SAMDC3	GO:0008152	Biological process	metabolic process
TRINITY_DN12844_c0_g1	AT3G25570	SAMDC3	GO:0044249	Biological process	cellular biosynthetic process
TRINITY_DN12844_c0_g1	AT3G25570	SAMDC3	GO:0006725	Biological process	cellular aromatic compound metabolic process
TRINITY_DN12844_c0_g1	AT3G25570	SAMDC3	GO:1901360	Biological process	organic cyclic compound metabolic process
TRINITY_DN12844_c0_g1	AT3G25570	SAMDC3	GO:0071704	Biological process	organic substance metabolic process
TRINITY_DN12844_c0_g1	AT3G25570	SAMDC3	GO:0019438	Biological process	aromatic compound biosynthetic process
TRINITY_DN12844_c0_g1	AT3G25570	SAMDC3	GO:1901362	Biological process	organic cyclic compound biosynthetic process
TRINITY_DN12844_c0_g1	AT3G25570	SAMDC3	GO:1901576	Biological process	organic substance biosynthetic process
TRINITY_DN12844_c0_g1	AT3G25570	SAMDC3	GO:0044281	Biological process	small molecule metabolic process
TRINITY_DN12844_c0_g1	AT3G25570	SAMDC3	GO:0006557	Biological process	S-adenosylmethioninamine biosynthetic process
TRINITY_DN12844_c0_g1	AT3G25570	SAMDC3	GO:0046499	Biological process	S-adenosylmethioninamine metabolic process
TRINITY_DN12844_c0_g1	AT3G25570	SAMDC3	GO:0006790	Biological process	sulfur compound metabolic process
TRINITY_DN12844_c0_g1	AT3G25570	SAMDC3	GO:0046128	Biological process	purine ribonucleoside metabolic process
TRINITY_DN12844_c0_g1	AT3G25570	SAMDC3	GO:0042278	Biological process	purine nucleoside metabolic process
TRINITY_DN12844_c0_g1	AT3G25570	SAMDC3	GO:0072521	Biological process	purine-containing compound metabolic process
TRINITY_DN12844_c0_g1	AT3G25570	SAMDC3	GO:1901564	Biological process	organonitrogen compound metabolic process
TRINITY_DN12844_c0_g1	AT3G25570	SAMDC3	GO:0006807	Biological process	nitrogen compound metabolic process
TRINITY_DN12844_c0_g1	AT3G25570	SAMDC3	GO:0034641	Biological process	cellular nitrogen compound metabolic process
TRINITY_DN12844_c0_g1	AT3G25570	SAMDC3	GO:0009116	Biological process	nucleoside metabolic process
TRINITY_DN12844_c0_g1	AT3G25570	SAMDC3	GO:1901657	Biological process	glycosyl compound metabolic process
TRINITY_DN12844_c0_g1	AT3G25570	SAMDC3	GO:1901135	Biological process	carbohydrate derivative metabolic process
TRINITY_DN12844_c0_g1	AT3G25570	SAMDC3	GO:0055086	Biological process	nucleobase-containing small molecule metabolic process
TRINITY_DN12844_c0_g1	AT3G25570	SAMDC3	GO:0006139	Biological process	nucleobase-containing compound metabolic process
TRINITY_DN12844_c0_g1	AT3G25570	SAMDC3	GO:0044238	Biological process	primary metabolic process
TRINITY_DN12844_c0_g1	AT3G25570	SAMDC3	GO:0009119	Biological process	ribonucleoside metabolic process
TRINITY_DN12844_c0_g1	AT3G25570	SAMDC3	GO:0046129	Biological process	purine ribonucleoside biosynthetic process
TRINITY_DN12844_c0_g1	AT3G25570	SAMDC3	GO:0042451	Biological process	purine nucleoside biosynthetic process
TRINITY_DN12844_c0_g1	AT3G25570	SAMDC3	GO:0009163	Biological process	nucleoside biosynthetic process
TRINITY_DN12844_c0_g1	AT3G25570	SAMDC3	GO:1901659	Biological process	glycosyl compound biosynthetic process
TRINITY_DN12844_c0_g1	AT3G25570	SAMDC3	GO:1901137	Biological process	carbohydrate derivative biosynthetic process
TRINITY_DN12844_c0_g1	AT3G25570	SAMDC3	GO:1901566	Biological process	organonitrogen compound biosynthetic process
TRINITY_DN12844_c0_g1	AT3G25570	SAMDC3	GO:0034404	Biological process	nucleobase-containing small molecule biosynthetic process
TRINITY_DN12844_c0_g1	AT3G25570	SAMDC3	GO:0044283	Biological process	small molecule biosynthetic process
TRINITY_DN12844_c0_g1	AT3G25570	SAMDC3	GO:0034654	Biological process	nucleobase-containing compound biosynthetic process
TRINITY_DN12844_c0_g1	AT3G25570	SAMDC3	GO:0044271	Biological process	cellular nitrogen compound biosynthetic process
TRINITY_DN12844_c0_g1	AT3G25570	SAMDC3	GO:0072522	Biological process	purine-containing compound biosynthetic process
TRINITY_DN12844_c0_g1	AT3G25570	SAMDC3	GO:0042455	Biological process	ribonucleoside biosynthetic process
TRINITY_DN12844_c0_g1	AT3G25570	SAMDC3	GO:0044272	Biological process	sulfur compound biosynthetic process
TRINITY_DN12844_c0_g1	AT3G25570	SAMDC3	GO:0006597	Biological process	spermine biosynthetic process
TRINITY_DN12844_c0_g1	AT3G25570	SAMDC3	GO:0006596	Biological process	polyamine biosynthetic process
TRINITY_DN12844_c0_g1	AT3G25570	SAMDC3	GO:0006595	Biological process	polyamine metabolic process
TRINITY_DN12844_c0_g1	AT3G25570	SAMDC3	GO:0006576	Biological process	cellular biogenic amine metabolic process
TRINITY_DN12844_c0_g1	AT3G25570	SAMDC3	GO:0044106	Biological process	cellular amine metabolic process
TRINITY_DN12844_c0_g1	AT3G25570	SAMDC3	GO:0042401	Biological process	cellular biogenic amine biosynthetic process
TRINITY_DN12844_c0_g1	AT3G25570	SAMDC3	GO:0009309	Biological process	amine biosynthetic process
TRINITY_DN12844_c0_g1	AT3G25570	SAMDC3	GO:0008215	Biological process	spermine metabolic process
TRINITY_DN12844_c0_g1	AT3G25570	SAMDC3	GO:0008295	Biological process	spermidine biosynthetic process
TRINITY_DN12844_c0_g1	AT3G25570	SAMDC3	GO:0008216	Biological process	spermidine metabolic process
TRINITY_DN12844_c0_g1	AT3G25570	SAMDC3	GO:0003824	Molecular function	catalytic activity
TRINITY_DN12844_c0_g1	AT3G25570	SAMDC3	GO:0016829	Molecular function	lyase activity
TRINITY_DN12844_c0_g1	AT3G25570	SAMDC3	GO:0016831	Molecular function	carboxy-lyase activity
TRINITY_DN12844_c0_g1	AT3G25570	SAMDC3	GO:0016830	Molecular function	carbon-carbon lyase activity
TRINITY_DN12844_c0_g1	AT3G25570	SAMDC3	GO:0004014	Molecular function	adenosylmethionine decarboxylase activity
TRINITY_DN12844_c0_g1	AT5G15950	SAMDC2	GO:0009987	Biological process	cellular process
TRINITY_DN12844_c0_g1	AT5G15950	SAMDC2	GO:0018130	Biological process	heterocycle biosynthetic process
TRINITY_DN12844_c0_g1	AT5G15950	SAMDC2	GO:0046483	Biological process	heterocycle metabolic process
TRINITY_DN12844_c0_g1	AT5G15950	SAMDC2	GO:0044237	Biological process	cellular metabolic process
TRINITY_DN12844_c0_g1	AT5G15950	SAMDC2	GO:0008152	Biological process	metabolic process
TRINITY_DN12844_c0_g1	AT5G15950	SAMDC2	GO:0044249	Biological process	cellular biosynthetic process
TRINITY_DN12844_c0_g1	AT5G15950	SAMDC2	GO:0006725	Biological process	cellular aromatic compound metabolic process
TRINITY_DN12844_c0_g1	AT5G15950	SAMDC2	GO:1901360	Biological process	organic cyclic compound metabolic process
TRINITY_DN12844_c0_g1	AT5G15950	SAMDC2	GO:0071704	Biological process	organic substance metabolic process
TRINITY_DN12844_c0_g1	AT5G15950	SAMDC2	GO:0019438	Biological process	aromatic compound biosynthetic process
TRINITY_DN12844_c0_g1	AT5G15950	SAMDC2	GO:1901362	Biological process	organic cyclic compound biosynthetic process
TRINITY_DN12844_c0_g1	AT5G15950	SAMDC2	GO:1901576	Biological process	organic substance biosynthetic process
TRINITY_DN12844_c0_g1	AT5G15950	SAMDC2	GO:0044281	Biological process	small molecule metabolic process
TRINITY_DN12844_c0_g1	AT5G15950	SAMDC2	GO:0006557	Biological process	S-adenosylmethioninamine biosynthetic process
TRINITY_DN12844_c0_g1	AT5G15950	SAMDC2	GO:0046499	Biological process	S-adenosylmethioninamine metabolic process
TRINITY_DN12844_c0_g1	AT5G15950	SAMDC2	GO:0006790	Biological process	sulfur compound metabolic process
TRINITY_DN12844_c0_g1	AT5G15950	SAMDC2	GO:0046128	Biological process	purine ribonucleoside metabolic process
TRINITY_DN12844_c0_g1	AT5G15950	SAMDC2	GO:0042278	Biological process	purine nucleoside metabolic process
TRINITY_DN12844_c0_g1	AT5G15950	SAMDC2	GO:0072521	Biological process	purine-containing compound metabolic process
TRINITY_DN12844_c0_g1	AT5G15950	SAMDC2	GO:1901564	Biological process	organonitrogen compound metabolic process
TRINITY_DN12844_c0_g1	AT5G15950	SAMDC2	GO:0006807	Biological process	nitrogen compound metabolic process
TRINITY_DN12844_c0_g1	AT5G15950	SAMDC2	GO:0034641	Biological process	cellular nitrogen compound metabolic process
TRINITY_DN12844_c0_g1	AT5G15950	SAMDC2	GO:0009116	Biological process	nucleoside metabolic process
TRINITY_DN12844_c0_g1	AT5G15950	SAMDC2	GO:1901657	Biological process	glycosyl compound metabolic process
TRINITY_DN12844_c0_g1	AT5G15950	SAMDC2	GO:1901135	Biological process	carbohydrate derivative metabolic process
TRINITY_DN12844_c0_g1	AT5G15950	SAMDC2	GO:0055086	Biological process	nucleobase-containing small molecule metabolic process
TRINITY_DN12844_c0_g1	AT5G15950	SAMDC2	GO:0006139	Biological process	nucleobase-containing compound metabolic process
TRINITY_DN12844_c0_g1	AT5G15950	SAMDC2	GO:0044238	Biological process	primary metabolic process
TRINITY_DN12844_c0_g1	AT5G15950	SAMDC2	GO:0009119	Biological process	ribonucleoside metabolic process
TRINITY_DN12844_c0_g1	AT5G15950	SAMDC2	GO:0046129	Biological process	purine ribonucleoside biosynthetic process
TRINITY_DN12844_c0_g1	AT5G15950	SAMDC2	GO:0042451	Biological process	purine nucleoside biosynthetic process
TRINITY_DN12844_c0_g1	AT5G15950	SAMDC2	GO:0009163	Biological process	nucleoside biosynthetic process
TRINITY_DN12844_c0_g1	AT5G15950	SAMDC2	GO:1901659	Biological process	glycosyl compound biosynthetic process
TRINITY_DN12844_c0_g1	AT5G15950	SAMDC2	GO:1901137	Biological process	carbohydrate derivative biosynthetic process
TRINITY_DN12844_c0_g1	AT5G15950	SAMDC2	GO:1901566	Biological process	organonitrogen compound biosynthetic process
TRINITY_DN12844_c0_g1	AT5G15950	SAMDC2	GO:0034404	Biological process	nucleobase-containing small molecule biosynthetic process
TRINITY_DN12844_c0_g1	AT5G15950	SAMDC2	GO:0044283	Biological process	small molecule biosynthetic process
TRINITY_DN12844_c0_g1	AT5G15950	SAMDC2	GO:0034654	Biological process	nucleobase-containing compound biosynthetic process
TRINITY_DN12844_c0_g1	AT5G15950	SAMDC2	GO:0044271	Biological process	cellular nitrogen compound biosynthetic process
TRINITY_DN12844_c0_g1	AT5G15950	SAMDC2	GO:0072522	Biological process	purine-containing compound biosynthetic process
TRINITY_DN12844_c0_g1	AT5G15950	SAMDC2	GO:0042455	Biological process	ribonucleoside biosynthetic process
TRINITY_DN12844_c0_g1	AT5G15950	SAMDC2	GO:0044272	Biological process	sulfur compound biosynthetic process
TRINITY_DN12844_c0_g1	AT5G15950	SAMDC2	GO:0006597	Biological process	spermine biosynthetic process
TRINITY_DN12844_c0_g1	AT5G15950	SAMDC2	GO:0006596	Biological process	polyamine biosynthetic process
TRINITY_DN12844_c0_g1	AT5G15950	SAMDC2	GO:0006595	Biological process	polyamine metabolic process
TRINITY_DN12844_c0_g1	AT5G15950	SAMDC2	GO:0006576	Biological process	cellular biogenic amine metabolic process
TRINITY_DN12844_c0_g1	AT5G15950	SAMDC2	GO:0044106	Biological process	cellular amine metabolic process
TRINITY_DN12844_c0_g1	AT5G15950	SAMDC2	GO:0042401	Biological process	cellular biogenic amine biosynthetic process
TRINITY_DN12844_c0_g1	AT5G15950	SAMDC2	GO:0009309	Biological process	amine biosynthetic process
TRINITY_DN12844_c0_g1	AT5G15950	SAMDC2	GO:0008215	Biological process	spermine metabolic process
TRINITY_DN12844_c0_g1	AT5G15950	SAMDC2	GO:0008295	Biological process	spermidine biosynthetic process
TRINITY_DN12844_c0_g1	AT5G15950	SAMDC2	GO:0008216	Biological process	spermidine metabolic process
TRINITY_DN12844_c0_g1	AT5G15950	SAMDC2	GO:0003824	Molecular function	catalytic activity
TRINITY_DN12844_c0_g1	AT5G15950	SAMDC2	GO:0016829	Molecular function	lyase activity
TRINITY_DN12844_c0_g1	AT5G15950	SAMDC2	GO:0016831	Molecular function	carboxy-lyase activity
TRINITY_DN12844_c0_g1	AT5G15950	SAMDC2	GO:0016830	Molecular function	carbon-carbon lyase activity
TRINITY_DN12844_c0_g1	AT5G15950	SAMDC2	GO:0004014	Molecular function	adenosylmethionine decarboxylase activity
TRINITY_DN14270_c0_g1	AT1G49320	USPL1	GO:0032502	Biological process	developmental process
TRINITY_DN14270_c0_g1	AT1G49320	USPL1	GO:0007275	Biological process	multicellular organism development
TRINITY_DN14270_c0_g1	AT1G49320	USPL1	GO:0032501	Biological process	multicellular organismal process
TRINITY_DN14270_c0_g1	AT1G49320	USPL1	GO:0048856	Biological process	anatomical structure development
TRINITY_DN14270_c0_g1	AT1G49320	USPL1	GO:0048731	Biological process	system development
TRINITY_DN14270_c0_g1	AT1G49320	USPL1	GO:0009791	Biological process	post-embryonic development
TRINITY_DN14270_c0_g1	AT1G49320	USPL1	GO:0022414	Biological process	reproductive process
TRINITY_DN14270_c0_g1	AT1G49320	USPL1	GO:0000003	Biological process	reproduction
TRINITY_DN14270_c0_g1	AT1G49320	USPL1	GO:0048316	Biological process	seed development
TRINITY_DN14270_c0_g1	AT1G49320	USPL1	GO:0048608	Biological process	reproductive structure development
TRINITY_DN14270_c0_g1	AT1G49320	USPL1	GO:0061458	Biological process	reproductive system development
TRINITY_DN14270_c0_g1	AT1G49320	USPL1	GO:0003006	Biological process	developmental process involved in reproduction
TRINITY_DN14270_c0_g1	AT1G49320	USPL1	GO:0010154	Biological process	fruit development
TRINITY_DN14428_c0_g2	AT1G30700	ATBBE8		Biological process	UNCLASSIFIED
TRINITY_DN14428_c0_g2	AT1G30700	ATBBE8	GO:0097159	Molecular function	organic cyclic compound binding
TRINITY_DN14428_c0_g2	AT1G30700	ATBBE8	GO:0005488	Molecular function	binding
TRINITY_DN14428_c0_g2	AT1G30700	ATBBE8	GO:0043168	Molecular function	anion binding
TRINITY_DN14428_c0_g2	AT1G30700	ATBBE8	GO:0043167	Molecular function	ion binding
TRINITY_DN14428_c0_g2	AT1G30700	ATBBE8	GO:1901363	Molecular function	heterocyclic compound binding
TRINITY_DN14428_c0_g2	AT1G30700	ATBBE8	GO:0000166	Molecular function	nucleotide binding
TRINITY_DN14428_c0_g2	AT1G30700	ATBBE8	GO:0036094	Molecular function	small molecule binding
TRINITY_DN14428_c0_g2	AT1G30700	ATBBE8	GO:1901265	Molecular function	nucleoside phosphate binding
TRINITY_DN14428_c0_g2	AT1G30700	ATBBE8	GO:0071949	Molecular function	FAD binding
TRINITY_DN14428_c0_g2	AT1G30700	ATBBE8	GO:0050660	Molecular function	flavin adenine dinucleotide binding
TRINITY_DN14805_c0_g1	AT1G22150	SULTR1;3		Biological process	UNCLASSIFIED
TRINITY_DN14805_c0_g1	AT1G22150	SULTR1;3	GO:0022804	Molecular function	active transmembrane transporter activity
TRINITY_DN14805_c0_g1	AT1G22150	SULTR1;3	GO:0022857	Molecular function	transmembrane transporter activity
TRINITY_DN14805_c0_g1	AT1G22150	SULTR1;3	GO:0005215	Molecular function	transporter activity
TRINITY_DN14805_c0_g1	AT1G22150	SULTR1;3	GO:0022853	Molecular function	active ion transmembrane transporter activity
TRINITY_DN14805_c0_g1	AT1G22150	SULTR1;3	GO:0015075	Molecular function	ion transmembrane transporter activity
TRINITY_DN14805_c0_g1	AT1G22150	SULTR1;3	GO:0015318	Molecular function	inorganic molecular entity transmembrane transporter activity
TRINITY_DN14805_c0_g1	AT1G22150	SULTR1;3	GO:0015291	Molecular function	secondary active transmembrane transporter activity
TRINITY_DN14805_c0_g1	AT1G22150	SULTR1;3	GO:0008271	Molecular function	secondary active sulfate transmembrane transporter activity
TRINITY_DN14805_c0_g1	AT1G22150	SULTR1;3	GO:0015116	Molecular function	sulfate transmembrane transporter activity
TRINITY_DN14805_c0_g1	AT1G22150	SULTR1;3	GO:1901682	Molecular function	sulfur compound transmembrane transporter activity
TRINITY_DN14805_c0_g1	AT1G22150	SULTR1;3	GO:0015103	Molecular function	inorganic anion transmembrane transporter activity
TRINITY_DN14805_c0_g1	AT1G22150	SULTR1;3	GO:0008509	Molecular function	anion transmembrane transporter activity
TRINITY_DN14805_c0_g1	AT1G22150	SULTR1;3	GO:0015297	Molecular function	antiporter activity
TRINITY_DN14805_c0_g1	AT1G22150	SULTR1;3	GO:0015301	Molecular function	anion:anion antiporter activity
TRINITY_DN14805_c0_g1	AT1G22150	SULTR1;3	GO:0140323	Molecular function	solute:anion antiporter activity
TRINITY_DN14805_c0_g1	AT1G78000	SULTR1;2	GO:0006811	Biological process	ion transport
TRINITY_DN14805_c0_g1	AT1G78000	SULTR1;2	GO:0006810	Biological process	transport
TRINITY_DN14805_c0_g1	AT1G78000	SULTR1;2	GO:0051234	Biological process	establishment of localization
TRINITY_DN14805_c0_g1	AT1G78000	SULTR1;2	GO:0051179	Biological process	localization
TRINITY_DN14805_c0_g1	AT1G78000	SULTR1;2	GO:0009987	Biological process	cellular process
TRINITY_DN14805_c0_g1	AT1G78000	SULTR1;2	GO:0050896	Biological process	response to stimulus
TRINITY_DN14805_c0_g1	AT1G78000	SULTR1;2	GO:0051716	Biological process	cellular response to stimulus
TRINITY_DN14805_c0_g1	AT1G78000	SULTR1;2	GO:0015698	Biological process	inorganic anion transport
TRINITY_DN14805_c0_g1	AT1G78000	SULTR1;2	GO:0006820	Biological process	anion transport
TRINITY_DN14805_c0_g1	AT1G78000	SULTR1;2	GO:0009267	Biological process	cellular response to starvation
TRINITY_DN14805_c0_g1	AT1G78000	SULTR1;2	GO:0031669	Biological process	cellular response to nutrient levels
TRINITY_DN14805_c0_g1	AT1G78000	SULTR1;2	GO:0031667	Biological process	response to nutrient levels
TRINITY_DN14805_c0_g1	AT1G78000	SULTR1;2	GO:0009991	Biological process	response to extracellular stimulus
TRINITY_DN14805_c0_g1	AT1G78000	SULTR1;2	GO:0009605	Biological process	response to external stimulus
TRINITY_DN14805_c0_g1	AT1G78000	SULTR1;2	GO:0031668	Biological process	cellular response to extracellular stimulus
TRINITY_DN14805_c0_g1	AT1G78000	SULTR1;2	GO:0071496	Biological process	cellular response to external stimulus
TRINITY_DN14805_c0_g1	AT1G78000	SULTR1;2	GO:0007154	Biological process	cell communication
TRINITY_DN14805_c0_g1	AT1G78000	SULTR1;2	GO:0042594	Biological process	response to starvation
TRINITY_DN14805_c0_g1	AT1G78000	SULTR1;2	GO:0006950	Biological process	response to stress
TRINITY_DN14805_c0_g1	AT1G78000	SULTR1;2	GO:0033554	Biological process	cellular response to stress
TRINITY_DN14805_c0_g1	AT1G78000	SULTR1;2	GO:0072348	Biological process	sulfur compound transport
TRINITY_DN14805_c0_g1	AT1G78000	SULTR1;2	GO:0005488	Molecular function	binding
TRINITY_DN14805_c0_g1	AT1G78000	SULTR1;2	GO:0022804	Molecular function	active transmembrane transporter activity
TRINITY_DN14805_c0_g1	AT1G78000	SULTR1;2	GO:0022857	Molecular function	transmembrane transporter activity
TRINITY_DN14805_c0_g1	AT1G78000	SULTR1;2	GO:0005215	Molecular function	transporter activity
TRINITY_DN14805_c0_g1	AT1G78000	SULTR1;2	GO:0022853	Molecular function	active ion transmembrane transporter activity
TRINITY_DN14805_c0_g1	AT1G78000	SULTR1;2	GO:0015075	Molecular function	ion transmembrane transporter activity
TRINITY_DN14805_c0_g1	AT1G78000	SULTR1;2	GO:0015318	Molecular function	inorganic molecular entity transmembrane transporter activity
TRINITY_DN14805_c0_g1	AT1G78000	SULTR1;2	GO:0015291	Molecular function	secondary active transmembrane transporter activity
TRINITY_DN14805_c0_g1	AT1G78000	SULTR1;2	GO:0008271	Molecular function	secondary active sulfate transmembrane transporter activity
TRINITY_DN14805_c0_g1	AT1G78000	SULTR1;2	GO:0015116	Molecular function	sulfate transmembrane transporter activity
TRINITY_DN14805_c0_g1	AT1G78000	SULTR1;2	GO:1901682	Molecular function	sulfur compound transmembrane transporter activity
TRINITY_DN14805_c0_g1	AT1G78000	SULTR1;2	GO:0015103	Molecular function	inorganic anion transmembrane transporter activity
TRINITY_DN14805_c0_g1	AT1G78000	SULTR1;2	GO:0008509	Molecular function	anion transmembrane transporter activity
TRINITY_DN14805_c0_g1	AT1G78000	SULTR1;2	GO:0005515	Molecular function	protein binding
TRINITY_DN14805_c0_g1	AT1G78000	SULTR1;2	GO:0015297	Molecular function	antiporter activity
TRINITY_DN14805_c0_g1	AT1G78000	SULTR1;2	GO:0015301	Molecular function	anion:anion antiporter activity
TRINITY_DN14805_c0_g1	AT1G78000	SULTR1;2	GO:0140323	Molecular function	solute:anion antiporter activity
TRINITY_DN14811_c0_g1	AT5G20230	BCB	GO:0006979	Biological process	response to oxidative stress
TRINITY_DN14811_c0_g1	AT5G20230	BCB	GO:0071456	Biological process	cellular response to hypoxia
TRINITY_DN14811_c0_g1	AT5G20230	BCB	GO:0009611	Biological process	response to wounding
TRINITY_DN14811_c0_g1	AT5G20230	BCB	GO:0009416	Biological process	response to light stimulus
TRINITY_DN14811_c0_g1	AT5G20230	BCB	GO:0009409	Biological process	response to cold
TRINITY_DN14811_c0_g1	AT5G20230	BCB	GO:0006812	Biological process	cation transport
TRINITY_DN14811_c0_g1	AT5G20230	BCB	GO:0006811	Biological process	ion transport
TRINITY_DN14811_c0_g1	AT5G20230	BCB	GO:0006810	Biological process	transport
TRINITY_DN14811_c0_g1	AT5G20230	BCB	GO:0051234	Biological process	establishment of localization
TRINITY_DN14811_c0_g1	AT5G20230	BCB	GO:0051179	Biological process	localization
TRINITY_DN14811_c0_g1	AT5G20230	BCB	GO:0009987	Biological process	cellular process
TRINITY_DN14811_c0_g1	AT5G20230	BCB	GO:0050789	Biological process	regulation of biological process
TRINITY_DN14811_c0_g1	AT5G20230	BCB	GO:0065007	Biological process	biological regulation
TRINITY_DN14811_c0_g1	AT5G20230	BCB	GO:0015690	Biological process	aluminum cation transport
TRINITY_DN14811_c0_g1	AT5G20230	BCB	GO:0030001	Biological process	metal ion transport
TRINITY_DN14811_c0_g1	AT5G20230	BCB	GO:0072512	Biological process	trivalent inorganic cation transport
TRINITY_DN14811_c0_g1	AT5G20230	BCB	GO:0050794	Biological process	regulation of cellular process
TRINITY_DN14811_c0_g1	AT5G20230	BCB	GO:0009646	Biological process	response to absence of light
TRINITY_DN14811_c0_g1	AT5G20230	BCB	GO:0009642	Biological process	response to light intensity
TRINITY_DN14811_c0_g1	AT5G20230	BCB	GO:0009314	Biological process	response to radiation
TRINITY_DN14811_c0_g1	AT5G20230	BCB	GO:0009628	Biological process	response to abiotic stimulus
TRINITY_DN14811_c0_g1	AT5G20230	BCB	GO:0050896	Biological process	response to stimulus
TRINITY_DN14811_c0_g1	AT5G20230	BCB	GO:0051716	Biological process	cellular response to stimulus
TRINITY_DN14811_c0_g1	AT5G20230	BCB	GO:0042221	Biological process	response to chemical
TRINITY_DN14811_c0_g1	AT5G20230	BCB	GO:0070887	Biological process	cellular response to chemical stimulus
TRINITY_DN14811_c0_g1	AT5G20230	BCB	GO:0009605	Biological process	response to external stimulus
TRINITY_DN14811_c0_g1	AT5G20230	BCB	GO:0006950	Biological process	response to stress
TRINITY_DN14811_c0_g1	AT5G20230	BCB	GO:0033554	Biological process	cellular response to stress
TRINITY_DN14811_c0_g1	AT5G20230	BCB	GO:0031326	Biological process	regulation of cellular biosynthetic process
TRINITY_DN14811_c0_g1	AT5G20230	BCB	GO:0031323	Biological process	regulation of cellular metabolic process
TRINITY_DN14811_c0_g1	AT5G20230	BCB	GO:0019222	Biological process	regulation of metabolic process
TRINITY_DN14811_c0_g1	AT5G20230	BCB	GO:0009889	Biological process	regulation of biosynthetic process
TRINITY_DN14811_c0_g1	AT5G20230	BCB	GO:0051707	Biological process	response to other organism
TRINITY_DN14811_c0_g1	AT5G20230	BCB	GO:0044419	Biological process	interspecies interaction between organisms
TRINITY_DN14811_c0_g1	AT5G20230	BCB	GO:0043207	Biological process	response to external biotic stimulus
TRINITY_DN14811_c0_g1	AT5G20230	BCB	GO:0009607	Biological process	response to biotic stimulus
TRINITY_DN14811_c0_g1	AT5G20230	BCB	GO:0009266	Biological process	response to temperature stimulus
TRINITY_DN14811_c0_g1	AT5G20230	BCB	GO:0002239	Biological process	response to oomycetes
TRINITY_DN14811_c0_g1	AT5G20230	BCB	GO:0001666	Biological process	response to hypoxia
TRINITY_DN14811_c0_g1	AT5G20230	BCB	GO:0036293	Biological process	response to decreased oxygen levels
TRINITY_DN14811_c0_g1	AT5G20230	BCB	GO:0070482	Biological process	response to oxygen levels
TRINITY_DN14811_c0_g1	AT5G20230	BCB	GO:0036294	Biological process	cellular response to decreased oxygen levels
TRINITY_DN14811_c0_g1	AT5G20230	BCB	GO:0071453	Biological process	cellular response to oxygen levels
TRINITY_DN14811_c0_g1	AT5G20230	BCB	GO:1900376	Biological process	regulation of secondary metabolite biosynthetic process
TRINITY_DN14811_c0_g1	AT5G20230	BCB	GO:0043455	Biological process	regulation of secondary metabolic process
TRINITY_DN14811_c0_g1	AT5G20230	BCB	GO:0070417	Biological process	cellular response to cold
TRINITY_DN14811_c0_g1	AT5G20230	BCB	GO:2000762	Biological process	regulation of phenylpropanoid metabolic process
TRINITY_DN14811_c0_g1	AT5G20230	BCB	GO:1901141	Biological process	regulation of lignin biosynthetic process
TRINITY_DN14811_c0_g1	AT5G20230	BCB	GO:0003824	Molecular function	catalytic activity
TRINITY_DN14811_c0_g1	AT5G20230	BCB	GO:0016491	Molecular function	oxidoreductase activity
TRINITY_DN14811_c0_g1	AT5G20230	BCB	GO:0005488	Molecular function	binding
TRINITY_DN14811_c0_g1	AT5G20230	BCB	GO:0009055	Molecular function	electron transfer activity
TRINITY_DN14811_c0_g1	AT5G20230	BCB	GO:0005515	Molecular function	protein binding
TRINITY_DN1504_c1_g1	ATMG00090	RPS3	GO:0006412	Biological process	translation
TRINITY_DN1504_c1_g1	ATMG00090	RPS3	GO:0009058	Biological process	biosynthetic process
TRINITY_DN1504_c1_g1	ATMG00090	RPS3	GO:0009987	Biological process	cellular process
TRINITY_DN1504_c1_g1	ATMG00090	RPS3	GO:0044237	Biological process	cellular metabolic process
TRINITY_DN1504_c1_g1	ATMG00090	RPS3	GO:0008152	Biological process	metabolic process
TRINITY_DN1504_c1_g1	ATMG00090	RPS3	GO:0044249	Biological process	cellular biosynthetic process
TRINITY_DN1504_c1_g1	ATMG00090	RPS3	GO:0071704	Biological process	organic substance metabolic process
TRINITY_DN1504_c1_g1	ATMG00090	RPS3	GO:1901576	Biological process	organic substance biosynthetic process
TRINITY_DN1504_c1_g1	ATMG00090	RPS3	GO:1901564	Biological process	organonitrogen compound metabolic process
TRINITY_DN1504_c1_g1	ATMG00090	RPS3	GO:0006807	Biological process	nitrogen compound metabolic process
TRINITY_DN1504_c1_g1	ATMG00090	RPS3	GO:0034641	Biological process	cellular nitrogen compound metabolic process
TRINITY_DN1504_c1_g1	ATMG00090	RPS3	GO:0044238	Biological process	primary metabolic process
TRINITY_DN1504_c1_g1	ATMG00090	RPS3	GO:1901566	Biological process	organonitrogen compound biosynthetic process
TRINITY_DN1504_c1_g1	ATMG00090	RPS3	GO:0044271	Biological process	cellular nitrogen compound biosynthetic process
TRINITY_DN1504_c1_g1	ATMG00090	RPS3	GO:0043603	Biological process	cellular amide metabolic process
TRINITY_DN1504_c1_g1	ATMG00090	RPS3	GO:0043604	Biological process	amide biosynthetic process
TRINITY_DN1504_c1_g1	ATMG00090	RPS3	GO:0043170	Biological process	macromolecule metabolic process
TRINITY_DN1504_c1_g1	ATMG00090	RPS3	GO:0044260	Biological process	cellular macromolecule metabolic process
TRINITY_DN1504_c1_g1	ATMG00090	RPS3	GO:0010467	Biological process	gene expression
TRINITY_DN1504_c1_g1	ATMG00090	RPS3	GO:0019538	Biological process	protein metabolic process
TRINITY_DN1504_c1_g1	ATMG00090	RPS3	GO:0044267	Biological process	cellular protein metabolic process
TRINITY_DN1504_c1_g1	ATMG00090	RPS3	GO:0034645	Biological process	cellular macromolecule biosynthetic process
TRINITY_DN1504_c1_g1	ATMG00090	RPS3	GO:0009059	Biological process	macromolecule biosynthetic process
TRINITY_DN1504_c1_g1	ATMG00090	RPS3	GO:0006518	Biological process	peptide metabolic process
TRINITY_DN1504_c1_g1	ATMG00090	RPS3	GO:0043043	Biological process	peptide biosynthetic process
TRINITY_DN1504_c1_g1	ATMG00090	RPS3	GO:0097159	Molecular function	organic cyclic compound binding
TRINITY_DN1504_c1_g1	ATMG00090	RPS3	GO:0005488	Molecular function	binding
TRINITY_DN1504_c1_g1	ATMG00090	RPS3	GO:0005198	Molecular function	structural molecule activity
TRINITY_DN1504_c1_g1	ATMG00090	RPS3	GO:1901363	Molecular function	heterocyclic compound binding
TRINITY_DN1504_c1_g1	ATMG00090	RPS3	GO:0005515	Molecular function	protein binding
TRINITY_DN1504_c1_g1	ATMG00090	RPS3	GO:0003676	Molecular function	nucleic acid binding
TRINITY_DN1504_c1_g1	ATMG00090	RPS3	GO:0003735	Molecular function	structural constituent of ribosome
TRINITY_DN1504_c1_g1	ATMG00090	RPS3	GO:0003723	Molecular function	RNA binding
TRINITY_DN15867_c0_g1	AT4G33950	OST1	GO:0009058	Biological process	biosynthetic process
TRINITY_DN15867_c0_g1	AT4G33950	OST1	GO:0006631	Biological process	fatty acid metabolic process
TRINITY_DN15867_c0_g1	AT1G10940	SNRK2.4	GO:0032502	Biological process	developmental process
TRINITY_DN15867_c0_g1	AT4G33950	OST1	GO:0032502	Biological process	developmental process
TRINITY_DN15867_c0_g1	AT4G33950	OST1	GO:0009738	Biological process	abscisic acid-activated signaling pathway
TRINITY_DN15867_c0_g1	AT5G66880	SNRK2.3	GO:0009738	Biological process	abscisic acid-activated signaling pathway
TRINITY_DN15867_c0_g1	AT4G33950	OST1	GO:0009414	Biological process	response to water deprivation
TRINITY_DN15867_c0_g1	AT5G66880	SNRK2.3	GO:0009414	Biological process	response to water deprivation
TRINITY_DN15867_c0_g1	AT1G10940	SNRK2.4	GO:0035556	Biological process	intracellular signal transduction
TRINITY_DN15867_c0_g1	AT1G78290	SNRK2-8	GO:0035556	Biological process	intracellular signal transduction
TRINITY_DN15867_c0_g1	AT4G33950	OST1	GO:0035556	Biological process	intracellular signal transduction
TRINITY_DN15867_c0_g1	AT5G08590	SNRK2.1	GO:0035556	Biological process	intracellular signal transduction
TRINITY_DN15867_c0_g1	AT5G63650	SNRK2.5	GO:0035556	Biological process	intracellular signal transduction
TRINITY_DN15867_c0_g1	AT5G66880	SNRK2.3	GO:0035556	Biological process	intracellular signal transduction
TRINITY_DN15867_c0_g1	AT4G33950	OST1	GO:0006952	Biological process	defense response
TRINITY_DN15867_c0_g1	AT1G78290	SNRK2-8	GO:0080167	Biological process	response to karrikin
TRINITY_DN15867_c0_g1	AT4G33950	OST1	GO:0009416	Biological process	response to light stimulus
TRINITY_DN15867_c0_g1	AT1G10940	SNRK2.4	GO:0006970	Biological process	response to osmotic stress
TRINITY_DN15867_c0_g1	AT1G78290	SNRK2-8	GO:0006970	Biological process	response to osmotic stress
TRINITY_DN15867_c0_g1	AT4G33950	OST1	GO:0006970	Biological process	response to osmotic stress
TRINITY_DN15867_c0_g1	AT5G08590	SNRK2.1	GO:0006970	Biological process	response to osmotic stress
TRINITY_DN15867_c0_g1	AT5G63650	SNRK2.5	GO:0006970	Biological process	response to osmotic stress
TRINITY_DN15867_c0_g1	AT5G66880	SNRK2.3	GO:0006970	Biological process	response to osmotic stress
TRINITY_DN15867_c0_g1	AT4G33950	OST1	GO:0042742	Biological process	defense response to bacterium
TRINITY_DN15867_c0_g1	AT1G10940	SNRK2.4	GO:0048364	Biological process	root development
TRINITY_DN15867_c0_g1	AT1G10940	SNRK2.4	GO:0009651	Biological process	response to salt stress
TRINITY_DN15867_c0_g1	AT4G33950	OST1	GO:0009651	Biological process	response to salt stress
TRINITY_DN15867_c0_g1	AT5G08590	SNRK2.1	GO:0009651	Biological process	response to salt stress
TRINITY_DN15867_c0_g1	AT5G63650	SNRK2.5	GO:0009651	Biological process	response to salt stress
TRINITY_DN15867_c0_g1	AT5G66880	SNRK2.3	GO:0009651	Biological process	response to salt stress
TRINITY_DN15867_c0_g1	AT1G10940	SNRK2.4	GO:0009737	Biological process	response to abscisic acid
TRINITY_DN15867_c0_g1	AT4G33950	OST1	GO:0009737	Biological process	response to abscisic acid
TRINITY_DN15867_c0_g1	AT5G66880	SNRK2.3	GO:0009737	Biological process	response to abscisic acid
TRINITY_DN15867_c0_g1	AT1G10940	SNRK2.4	GO:0006468	Biological process	protein phosphorylation
TRINITY_DN15867_c0_g1	AT1G78290	SNRK2-8	GO:0006468	Biological process	protein phosphorylation
TRINITY_DN15867_c0_g1	AT4G33950	OST1	GO:0006468	Biological process	protein phosphorylation
TRINITY_DN15867_c0_g1	AT5G08590	SNRK2.1	GO:0006468	Biological process	protein phosphorylation
TRINITY_DN15867_c0_g1	AT5G63650	SNRK2.5	GO:0006468	Biological process	protein phosphorylation
TRINITY_DN15867_c0_g1	AT5G66880	SNRK2.3	GO:0006468	Biological process	protein phosphorylation
TRINITY_DN15867_c0_g1	AT1G10940	SNRK2.4	GO:0009987	Biological process	cellular process
TRINITY_DN15867_c0_g1	AT1G10940	SNRK2.4	GO:0050789	Biological process	regulation of biological process
TRINITY_DN15867_c0_g1	AT1G10940	SNRK2.4	GO:0065007	Biological process	biological regulation
TRINITY_DN15867_c0_g1	AT1G10940	SNRK2.4	GO:0044237	Biological process	cellular metabolic process
TRINITY_DN15867_c0_g1	AT1G10940	SNRK2.4	GO:0008152	Biological process	metabolic process
TRINITY_DN15867_c0_g1	AT1G10940	SNRK2.4	GO:0071704	Biological process	organic substance metabolic process
TRINITY_DN15867_c0_g1	AT1G10940	SNRK2.4	GO:0007275	Biological process	multicellular organism development
TRINITY_DN15867_c0_g1	AT1G10940	SNRK2.4	GO:0032501	Biological process	multicellular organismal process
TRINITY_DN15867_c0_g1	AT1G10940	SNRK2.4	GO:0048856	Biological process	anatomical structure development
TRINITY_DN15867_c0_g1	AT1G10940	SNRK2.4	GO:0050794	Biological process	regulation of cellular process
TRINITY_DN15867_c0_g1	AT1G10940	SNRK2.4	GO:1901564	Biological process	organonitrogen compound metabolic process
TRINITY_DN15867_c0_g1	AT1G10940	SNRK2.4	GO:0006807	Biological process	nitrogen compound metabolic process
TRINITY_DN15867_c0_g1	AT1G10940	SNRK2.4	GO:0044238	Biological process	primary metabolic process
TRINITY_DN15867_c0_g1	AT1G10940	SNRK2.4	GO:0009628	Biological process	response to abiotic stimulus
TRINITY_DN15867_c0_g1	AT1G10940	SNRK2.4	GO:0050896	Biological process	response to stimulus
TRINITY_DN15867_c0_g1	AT1G10940	SNRK2.4	GO:0051716	Biological process	cellular response to stimulus
TRINITY_DN15867_c0_g1	AT1G10940	SNRK2.4	GO:0010033	Biological process	response to organic substance
TRINITY_DN15867_c0_g1	AT1G10940	SNRK2.4	GO:0042221	Biological process	response to chemical
TRINITY_DN15867_c0_g1	AT1G10940	SNRK2.4	GO:0009725	Biological process	response to hormone
TRINITY_DN15867_c0_g1	AT1G10940	SNRK2.4	GO:0009719	Biological process	response to endogenous stimulus
TRINITY_DN15867_c0_g1	AT1G10940	SNRK2.4	GO:1901700	Biological process	response to oxygen-containing compound
TRINITY_DN15867_c0_g1	AT1G10940	SNRK2.4	GO:0006796	Biological process	phosphate-containing compound metabolic process
TRINITY_DN15867_c0_g1	AT1G10940	SNRK2.4	GO:0006793	Biological process	phosphorus metabolic process
TRINITY_DN15867_c0_g1	AT1G10940	SNRK2.4	GO:0022622	Biological process	root system development
TRINITY_DN15867_c0_g1	AT1G10940	SNRK2.4	GO:0048731	Biological process	system development
TRINITY_DN15867_c0_g1	AT1G10940	SNRK2.4	GO:0099402	Biological process	plant organ development
TRINITY_DN15867_c0_g1	AT1G10940	SNRK2.4	GO:0007154	Biological process	cell communication
TRINITY_DN15867_c0_g1	AT1G10940	SNRK2.4	GO:0006950	Biological process	response to stress
TRINITY_DN15867_c0_g1	AT1G10940	SNRK2.4	GO:0007165	Biological process	signal transduction
TRINITY_DN15867_c0_g1	AT1G10940	SNRK2.4	GO:0023052	Biological process	signaling
TRINITY_DN15867_c0_g1	AT1G10940	SNRK2.4	GO:0016310	Biological process	phosphorylation
TRINITY_DN15867_c0_g1	AT1G10940	SNRK2.4	GO:0043170	Biological process	macromolecule metabolic process
TRINITY_DN15867_c0_g1	AT1G10940	SNRK2.4	GO:0080022	Biological process	primary root development
TRINITY_DN15867_c0_g1	AT1G10940	SNRK2.4	GO:0033993	Biological process	response to lipid
TRINITY_DN15867_c0_g1	AT1G10940	SNRK2.4	GO:0043412	Biological process	macromolecule modification
TRINITY_DN15867_c0_g1	AT1G10940	SNRK2.4	GO:0044260	Biological process	cellular macromolecule metabolic process
TRINITY_DN15867_c0_g1	AT1G10940	SNRK2.4	GO:0006464	Biological process	cellular protein modification process
TRINITY_DN15867_c0_g1	AT1G10940	SNRK2.4	GO:0036211	Biological process	protein modification process
TRINITY_DN15867_c0_g1	AT1G10940	SNRK2.4	GO:0019538	Biological process	protein metabolic process
TRINITY_DN15867_c0_g1	AT1G10940	SNRK2.4	GO:0044267	Biological process	cellular protein metabolic process
TRINITY_DN15867_c0_g1	AT1G10940	SNRK2.4	GO:0097305	Biological process	response to alcohol
TRINITY_DN15867_c0_g1	AT1G10940	SNRK2.4	GO:0016740	Molecular function	transferase activity
TRINITY_DN15867_c0_g1	AT1G10940	SNRK2.4	GO:0003824	Molecular function	catalytic activity
TRINITY_DN15867_c0_g1	AT1G10940	SNRK2.4	GO:0005488	Molecular function	binding
TRINITY_DN15867_c0_g1	AT1G10940	SNRK2.4	GO:0008289	Molecular function	lipid binding
TRINITY_DN15867_c0_g1	AT1G10940	SNRK2.4	GO:0140096	Molecular function	catalytic activity, acting on a protein
TRINITY_DN15867_c0_g1	AT1G10940	SNRK2.4	GO:0043168	Molecular function	anion binding
TRINITY_DN15867_c0_g1	AT1G10940	SNRK2.4	GO:0043167	Molecular function	ion binding
TRINITY_DN15867_c0_g1	AT1G10940	SNRK2.4	GO:0005515	Molecular function	protein binding
TRINITY_DN15867_c0_g1	AT1G10940	SNRK2.4	GO:0070300	Molecular function	phosphatidic acid binding
TRINITY_DN15867_c0_g1	AT1G10940	SNRK2.4	GO:0005543	Molecular function	phospholipid binding
TRINITY_DN15867_c0_g1	AT1G10940	SNRK2.4	GO:0016301	Molecular function	kinase activity
TRINITY_DN15867_c0_g1	AT1G10940	SNRK2.4	GO:0016772	Molecular function	transferase activity, transferring phosphorus-containing groups
TRINITY_DN15867_c0_g1	AT1G10940	SNRK2.4	GO:0016773	Molecular function	phosphotransferase activity, alcohol group as acceptor
TRINITY_DN15867_c0_g1	AT1G10940	SNRK2.4	GO:0004672	Molecular function	protein kinase activity
TRINITY_DN15867_c0_g1	AT1G10940	SNRK2.4	GO:0004674	Molecular function	protein serine/threonine kinase activity
TRINITY_DN15867_c0_g1	AT1G78290	SNRK2-8	GO:0009987	Biological process	cellular process
[truncated: 8,208 more rows]

## Sheet: t>w
						*represents P<0.05, ** represents P<0.005	*represents FDR<0.1, ** represents FDR<0.05
[truncated: 1,091 more rows]

[truncated: 2 more sheets: w>s, s>w]
