# Supplementary material for: Genome‐wide transcriptome signatures of ant‐farmed Squamellaria epiphytes reveal key functions in a unique symbiosis
Source: Ecol Evol. 2021 Oct 26;11(22):15882–95. doi: 10.1002/ece3.8258 (PMC8601933; doi:10.1002/ece3.8258)
Supplement: Supplementary file 4 — Table S3 [file ECE3-11-15882-s003.xlsx]

## Sheet: s>t
Table S3. Summary statistics for Gene Ontology (GO) enrichment analyses
Genes	Process~name	num_of_Genes	gene_group	percentage%	P-value	Benjamini and Hochberg (FDR)	Hommel singlewise process	Bonferroni single-step process	Hommel singlewise process	Hochberg step-up process	Benjamini and Yekutieli
TRINITY_DN9261_c0_g2; TRINITY_DN3331_c0_g1;	GO:1903825~organic acid transmembrane transport	2	3	66.6667	2.28632e-06	5.94443e-05	5.94443e-05	5.94443e-05	5.94443e-05	5.94443e-05	0.000229123
TRINITY_DN9261_c0_g2; TRINITY_DN3331_c0_g1;	GO:0010345~suberin biosynthetic process	2	19	10.5263	4.78029e-05	0.000621438	0.00119507	0.00124288	0.00119507	0.00119507	0.00239528
TRINITY_DN31831_c0_g4;	GO:0046340~diacylglycerol catabolic process	1	4	25	0.00250615	0.0156348	0.0601476	0.0651599	0.0412893	0.0576415	0.0602631
TRINITY_DN31831_c0_g4;	GO:0052651~monoacylglycerol catabolic process	1	4	25	0.00250615	0.0156348	0.0601476	0.0651599	0.0412893	0.0576415	0.0602631
TRINITY_DN38674_c0_g1;	GO:0048587~regulation of short-day photoperiodism, flowering	1	5	20	0.00300669	0.0156348	0.0661473	0.0781741	0.0451004	0.0661473	0.0602631
TRINITY_DN12093_c0_g1;	GO:0009769~photosynthesis, light harvesting in photosystem II	1	12	8.33333	0.00650412	0.0211384	0.136586	0.169107	0.0715453	0.123578	0.0814762
TRINITY_DN3331_c0_g1;	GO:0010208~pollen wall assembly	1	12	8.33333	0.00650412	0.0211384	0.136586	0.169107	0.0715453	0.123578	0.0814762
TRINITY_DN38674_c0_g1;	GO:1900111~positive regulation of histone H3-K9 dimethylation	1	12	8.33333	0.00650412	0.0211384	0.136586	0.169107	0.0715453	0.123578	0.0814762
TRINITY_DN9632_c0_g1;	GO:0000162~tryptophan biosynthetic process	1	26	3.84615	0.0134655	0.0299175	0.242379	0.350104	0.120052	0.196731	0.115315
TRINITY_DN31831_c0_g4;	GO:0019915~lipid storage	1	27	3.7037	0.0139611	0.0299175	0.242379	0.362988	0.120052	0.196731	0.115315
TRINITY_DN38674_c0_g1;	GO:0032922~circadian regulation of gene expression	1	27	3.7037	0.0139611	0.0299175	0.242379	0.362988	0.120052	0.196731	0.115315
TRINITY_DN15501_c0_g1;	GO:0009970~cellular response to sulfate starvation	1	30	3.33333	0.0154463	0.0299175	0.242379	0.401605	0.123571	0.196731	0.115315
TRINITY_DN4105_c0_g1;	GO:0042761~very long-chain fatty acid biosynthetic process	1	31	3.22581	0.015941	0.0299175	0.242379	0.414465	0.127528	0.196731	0.115315
TRINITY_DN4105_c0_g1;	GO:0010100~negative regulation of photomorphogenesis	1	34	2.94118	0.0174235	0.0299175	0.242379	0.453012	0.139388	0.196731	0.115315
TRINITY_DN1971_c0_g1;	GO:0006869~lipid transport	1	35	2.85714	0.0179173	0.0299175	0.242379	0.465849	0.142284	0.196731	0.115315
TRINITY_DN31831_c0_g4;	GO:0010187~negative regulation of seed germination	1	36	2.77778	0.0184108	0.0299175	0.242379	0.47868	0.142284	0.196731	0.115315
TRINITY_DN12093_c0_g1;	GO:0009772~photosynthetic electron transport in photosystem II	1	41	2.43902	0.0208749	0.0315741	0.242379	0.542748	0.146125	0.196731	0.1217
TRINITY_DN4105_c0_g1;	GO:0001666~response to hypoxia	1	43	2.32558	0.021859	0.0315741	0.242379	0.568335	0.153013	0.196731	0.1217
TRINITY_DN4105_c0_g1;	GO:0009626~plant-type hypersensitive response	1	73	1.36986	0.0365129	0.049965	0.292103	0.949335	0.182564	0.226943	0.192586
TRINITY_DN2772_c2_g1;	GO:0015979~photosynthesis	1	88	1.13636	0.0437647	0.0568941	0.306353	1	0.186152	0.226943	0.219294
TRINITY_DN3331_c0_g1;	GO:0009624~response to nematode	1	108	0.925926	0.0533566	0.0660606	0.32014	1	0.198562	0.226943	0.254625
TRINITY_DN4105_c0_g1;	GO:0009617~response to bacterium	1	178	0.561798	0.0862436	0.101924	0.431218	1	0.223382	0.226943	0.392859
TRINITY_DN8084_c0_g1;	GO:0010150~leaf senescence	1	222	0.45045	0.10638	0.120256	0.431218	1	0.223382	0.226943	0.463517
TRINITY_DN4105_c0_g1;	GO:0009733~response to auxin	1	310	0.322581	0.145448	0.154878	0.436344	1	0.226943	0.226943	0.596966
TRINITY_DN38674_c0_g1;	GO:0010228~vegetative to reproductive phase transition of meristem	1	318	0.314465	0.148922	0.154878	0.436344	1	0.226943	0.226943	0.596966
TRINITY_DN38674_c0_g1;	GO:0009409~response to cold	1	506	0.197628	0.226943	0.226943	0.436344	1	0.226943	0.226943	0.874732

## Sheet: t>s
Genes	Process~name	num_of_Genes	gene_group	percentage%	P-value	Benjamini and Hochberg (FDR)	Hommel singlewise process	Bonferroni single-step process	Hommel singlewise process	Hochberg step-up process	Benjamini and Yekutieli

## Sheet: w>t
Genes	Process~name	num_of_Genes	gene_group	percentage%	P-value	Benjamini and Hochberg (FDR)	Hommel singlewise process	Bonferroni single-step process	Hommel singlewise process	Hochberg step-up process	Benjamini and Yekutieli
TRINITY_DN767_c1_g1; TRINITY_DN98229_c0_g1; TRINITY_DN230266_c0_g1; TRINITY_DN10489_c0_g1;	GO:0032259~methylation	4	53	7.54717	1.08469e-05	0.00136671	0.00136671	0.00136671	0.00136671	0.00136671	0.00740411
TRINITY_DN6969_c0_g1; TRINITY_DN3292_c0_g1;	GO:0071588~hydrogen peroxide mediated signaling pathway	2	7	28.5714	0.000203382	0.010686	0.0254228	0.0256262	0.0252194	0.0254228	0.0578912
TRINITY_DN6969_c0_g1; TRINITY_DN9012_c0_g2; TRINITY_DN3292_c0_g1;	GO:0002237~response to molecule of bacterial origin	3	48	6.25	0.00025443	0.010686	0.0315493	0.0320581	0.0315493	0.0315493	0.0578912
TRINITY_DN6969_c0_g1; TRINITY_DN2098_c0_g1; TRINITY_DN3292_c0_g1;	GO:0048653~anther development	3	64	4.6875	0.000569564	0.0179413	0.0700564	0.0717651	0.0689172	0.0700564	0.0971961
TRINITY_DN22134_c0_g1; TRINITY_DN3991_c0_g1;	GO:0009699~phenylpropanoid biosynthetic process	2	17	11.7647	0.000951244	0.0239714	0.116052	0.119857	0.105588	0.116052	0.129864
TRINITY_DN20517_c0_g1; TRINITY_DN17410_c0_g4; TRINITY_DN65780_c0_g1;	GO:0015986~ATP synthesis coupled proton transport	3	104	2.88462	0.00220498	0.0425937	0.266803	0.277828	0.194038	0.266803	0.230749
TRINITY_DN4032_c0_g2; TRINITY_DN5774_c0_g1; TRINITY_DN33255_c0_g1;	GO:0006629~lipid metabolic process	3	111	2.7027	0.00263984	0.0425937	0.316781	0.33262	0.211376	0.316781	0.230749
TRINITY_DN14805_c0_g1; TRINITY_DN15501_c0_g1;	GO:0009970~cellular response to sulfate starvation	2	30	6.66667	0.00270436	0.0425937	0.321819	0.340749	0.21426	0.321819	0.230749
TRINITY_DN6769_c0_g1; TRINITY_DN10489_c0_g1;	GO:0008610~lipid biosynthetic process	2	34	5.88235	0.00341386	0.0477941	0.402836	0.430147	0.244257	0.402836	0.258922
TRINITY_DN24769_c0_g2;	GO:0015843~methylammonium transport	1	1	100	0.00481949	0.0508278	0.56388	0.607256	0.303628	0.556685	0.275358
TRINITY_DN3485_c0_g2;	GO:0018901~2,4-dichlorophenoxyacetic acid metabolic process	1	1	100	0.00481949	0.0508278	0.56388	0.607256	0.303628	0.556685	0.275358
TRINITY_DN12093_c0_g1; TRINITY_DN42482_c0_g3;	GO:0009772~photosynthetic electron transport in photosystem II	2	41	4.87805	0.00484074	0.0508278	0.56388	0.609934	0.304967	0.556685	0.275358
TRINITY_DN3485_c0_g2;	GO:0009804~coumarin metabolic process	1	2	50	0.00722068	0.053518	0.823158	0.909806	0.377884	0.794275	0.289932
TRINITY_DN3485_c0_g2;	GO:0071366~cellular response to indolebutyric acid stimulus	1	2	50	0.00722068	0.053518	0.823158	0.909806	0.377884	0.794275	0.289932
TRINITY_DN14805_c0_g1;	GO:0080160~selenate transport	1	2	50	0.00722068	0.053518	0.823158	0.909806	0.377884	0.794275	0.289932
TRINITY_DN5774_c0_g1;	GO:1902609~(R)-2-hydroxy-alpha-linolenic acid biosynthetic process	1	2	50	0.00722068	0.053518	0.823158	0.909806	0.377884	0.794275	0.289932
TRINITY_DN3485_c0_g2;	GO:1990748~cellular detoxification	1	2	50	0.00722068	0.053518	0.823158	0.909806	0.377884	0.794275	0.289932
TRINITY_DN91076_c0_g1; TRINITY_DN1941_c0_g1; TRINITY_DN9012_c0_g2;	GO:0009617~response to bacterium	3	178	1.68539	0.00952904	0.060582	1	1	0.435907	0.969943	0.3282
TRINITY_DN5774_c0_g1;	GO:0001561~fatty acid alpha-oxidation	1	3	33.3333	0.00961619	0.060582	1	1	0.435907	0.969943	0.3282
TRINITY_DN5774_c0_g1;	GO:0034614~cellular response to reactive oxygen species	1	3	33.3333	0.00961619	0.060582	1	1	0.435907	0.969943	0.3282
TRINITY_DN1941_c0_g1; TRINITY_DN4041_c0_g1;	GO:0098542~defense response to other organism	2	64	3.125	0.0110996	0.0657721	1	1	0.471817	0.969943	0.356318
TRINITY_DN6769_c0_g1; TRINITY_DN5774_c0_g1; TRINITY_DN33165_c0_g1; TRINITY_DN1941_c0_g1;	GO:0050832~defense response to fungus	4	362	1.10497	0.0116847	0.0657721	1	1	0.486447	0.969943	0.356318
TRINITY_DN11155_c0_g1;	GO:0051973~positive regulation of telomerase activity	1	4	25	0.012006	0.0657721	1	1	0.492247	0.969943	0.356318
TRINITY_DN4032_c0_g2; TRINITY_DN5774_c0_g1;	GO:0008219~cell death	2	69	2.89855	0.0127609	0.0669946	1	1	0.510435	0.969943	0.362941
TRINITY_DN6769_c0_g1;	GO:0046185~aldehyde catabolic process	1	5	20	0.0143902	0.0669964	1	1	0.546828	0.969943	0.36295
TRINITY_DN38674_c0_g1;	GO:0048587~regulation of short-day photoperiodism, flowering	1	5	20	0.0143902	0.0669964	1	1	0.546828	0.969943	0.36295
TRINITY_DN5774_c0_g1;	GO:0071732~cellular response to nitric oxide	1	5	20	0.0143902	0.0669964	1	1	0.546828	0.969943	0.36295
TRINITY_DN91076_c0_g1; TRINITY_DN20257_c0_g1;	GO:0045490~pectin catabolic process	2	75	2.66667	0.0148881	0.0669964	1	1	0.565747	0.969943	0.36295
TRINITY_DN3485_c0_g2;	GO:0140352~export from cell	1	6	16.6667	0.0167687	0.0689099	1	1	0.603674	0.969943	0.373317
TRINITY_DN7059_c0_g1;	GO:0010447~response to acidic pH	1	7	14.2857	0.0191416	0.0689099	1	1	0.631674	0.969943	0.373317
TRINITY_DN24769_c0_g2;	GO:0015696~ammonium transport	1	7	14.2857	0.0191416	0.0689099	1	1	0.631674	0.969943	0.373317
TRINITY_DN20517_c0_g1;	GO:0042776~mitochondrial ATP synthesis coupled proton transport	1	7	14.2857	0.0191416	0.0689099	1	1	0.631674	0.969943	0.373317
TRINITY_DN1941_c0_g1;	GO:0046246~terpene biosynthetic process	1	7	14.2857	0.0191416	0.0689099	1	1	0.631674	0.969943	0.373317
TRINITY_DN24769_c0_g2;	GO:0072488~ammonium transmembrane transport	1	7	14.2857	0.0191416	0.0689099	1	1	0.631674	0.969943	0.373317
TRINITY_DN1941_c0_g1;	GO:1901045~negative regulation of oviposition	1	7	14.2857	0.0191416	0.0689099	1	1	0.631674	0.969943	0.373317
TRINITY_DN33165_c0_g1;	GO:0009871~jasmonic acid and ethylene-dependent systemic resistance, ethylene mediated signaling pathway	1	9	11.1111	0.0238706	0.082614	1	1	0.692247	0.969943	0.447558
TRINITY_DN7779_c0_g1;	GO:0006561~proline biosynthetic process	1	10	10	0.0262267	0.082614	1	1	0.72609	0.969943	0.447558
TRINITY_DN104150_c0_g2;	GO:0006809~nitric oxide biosynthetic process	1	10	10	0.0262267	0.082614	1	1	0.72609	0.969943	0.447558
TRINITY_DN7779_c0_g1;	GO:0010120~camalexin biosynthetic process	1	10	10	0.0262267	0.082614	1	1	0.72609	0.969943	0.447558
TRINITY_DN33165_c0_g1;	GO:0016998~cell wall macromolecule catabolic process	1	10	10	0.0262267	0.082614	1	1	0.72609	0.969943	0.447558
TRINITY_DN24769_c0_g2; TRINITY_DN9770_c1_g2;	GO:0009624~response to nematode	2	108	1.85185	0.0290058	0.0885497	1	1	0.75415	0.969943	0.479714
TRINITY_DN12093_c0_g1;	GO:0009769~photosynthesis, light harvesting in photosystem II	1	12	8.33333	0.0309221	0.0885497	1	1	0.777954	0.969943	0.479714
TRINITY_DN38674_c0_g1;	GO:1900111~positive regulation of histone H3-K9 dimethylation	1	12	8.33333	0.0309221	0.0885497	1	1	0.777954	0.969943	0.479714
TRINITY_DN3485_c0_g2;	GO:1990641~response to iron ion starvation	1	12	8.33333	0.0309221	0.0885497	1	1	0.777954	0.969943	0.479714
TRINITY_DN104150_c0_g2;	GO:0009308~amine metabolic process	1	13	7.69231	0.0332615	0.0891691	1	1	0.810369	0.969943	0.48307
TRINITY_DN19056_c0_g1;	GO:0010106~cellular response to iron ion starvation	1	13	7.69231	0.0332615	0.0891691	1	1	0.810369	0.969943	0.48307
TRINITY_DN4041_c0_g1;	GO:0106146~sideretin biosynthesis	1	13	7.69231	0.0332615	0.0891691	1	1	0.810369	0.969943	0.48307
TRINITY_DN4041_c0_g1;	GO:0071281~cellular response to iron ion	1	15	6.66667	0.0379236	0.0995496	1	1	0.83432	0.969943	0.539306
TRINITY_DN30400_c0_g1;	GO:0006636~unsaturated fatty acid biosynthetic process	1	16	6.25	0.0402464	0.103135	1	1	0.845175	0.969943	0.558731
TRINITY_DN22134_c0_g1;	GO:0009808~lignin metabolic process	1	17	5.88235	0.0425637	0.103135	1	1	0.85386	0.969943	0.558731
TRINITY_DN9472_c0_g1;	GO:0042372~phylloquinone biosynthetic process	1	17	5.88235	0.0425637	0.103135	1	1	0.85386	0.969943	0.558731
TRINITY_DN6769_c0_g1;	GO:0043447~alkane biosynthetic process	1	17	5.88235	0.0425637	0.103135	1	1	0.85386	0.969943	0.558731
TRINITY_DN22134_c0_g1;	GO:0009698~phenylpropanoid metabolic process	1	18	5.55556	0.0448755	0.10471	1	1	0.867414	0.969943	0.56726
TRINITY_DN1941_c0_g1;	GO:0016114~terpenoid biosynthetic process	1	18	5.55556	0.0448755	0.10471	1	1	0.867414	0.969943	0.56726
TRINITY_DN14805_c0_g1;	GO:0008272~sulfate transport	1	19	5.26316	0.0471819	0.106159	1	1	0.882903	0.969943	0.575113
TRINITY_DN5774_c0_g1;	GO:0071446~cellular response to salicylic acid stimulus	1	19	5.26316	0.0471819	0.106159	1	1	0.882903	0.969943	0.575113
TRINITY_DN6969_c0_g1; TRINITY_DN3292_c0_g1;	GO:0006351~transcription, DNA-templated	2	145	1.37931	0.0490865	0.108507	1	1	0.883558	0.969943	0.587833
TRINITY_DN7779_c0_g1;	GO:0005992~trehalose biosynthetic process	1	21	4.7619	0.0517781	0.110577	1	1	0.900776	0.969943	0.599047
TRINITY_DN218_c1_g2;	GO:0006012~galactose metabolic process	1	21	4.7619	0.0517781	0.110577	1	1	0.900776	0.969943	0.599047
TRINITY_DN4032_c0_g2;	GO:0031408~oxylipin biosynthetic process	1	25	4	0.0609055	0.127902	1	1	0.937878	0.969943	0.692902
TRINITY_DN29009_c0_g1; TRINITY_DN9012_c0_g2;	GO:0009620~response to fungus	2	167	1.1976	0.0628162	0.129751	1	1	0.942242	0.969943	0.702923
TRINITY_DN38674_c0_g1;	GO:0032922~circadian regulation of gene expression	1	27	3.7037	0.0654368	0.132985	1	1	0.946896	0.969943	0.720439
TRINITY_DN1941_c0_g1;	GO:0002213~defense response to insect	1	30	3.33333	0.0721936	0.142104	1	1	0.957418	0.969943	0.769841
TRINITY_DN218_c1_g2; TRINITY_DN5774_c0_g1; TRINITY_DN65780_c0_g1;	GO:0006979~response to oxidative stress	3	402	0.746269	0.0741918	0.142104	1	1	0.964493	0.969943	0.769841
TRINITY_DN5774_c0_g1; TRINITY_DN29009_c0_g1;	GO:0009751~response to salicylic acid	2	184	1.08696	0.0742093	0.142104	1	1	0.964721	0.969943	0.769841
TRINITY_DN7779_c0_g1;	GO:1900056~negative regulation of leaf senescence	1	31	3.22581	0.0744352	0.142104	1	1	0.967658	0.969943	0.769841
TRINITY_DN6769_c0_g1;	GO:0016126~sterol biosynthetic process	1	32	3.125	0.0766715	0.144188	1	1	0.969852	0.969943	0.781134
TRINITY_DN6969_c0_g1; TRINITY_DN51858_c0_g2; TRINITY_DN22219_c0_g2; TRINITY_DN19056_c0_g1; TRINITY_DN7779_c0_g1; TRINITY_DN11155_c0_g1; TRINITY_DN3292_c0_g1; TRINITY_DN7059_c0_g1;	GO:0006355~regulation of transcription, DNA-templated	8	1882	0.42508	0.0819563	0.15186	1	1	0.969943	0.969943	0.822696
TRINITY_DN7326_c2_g1; TRINITY_DN1504_c1_g1; TRINITY_DN753_c0_g2;	GO:0006412~translation	3	424	0.707547	0.083893	0.152661	1	1	0.969943	0.969943	0.827033
TRINITY_DN19056_c0_g1;	GO:0055072~iron ion homeostasis	1	36	2.77778	0.0855637	0.152661	1	1	0.969943	0.969943	0.827033
TRINITY_DN31024_c0_g1;	GO:0009767~photosynthetic electron transport chain	1	38	2.63158	0.0899782	0.152661	1	1	0.969943	0.969943	0.827033
TRINITY_DN4041_c0_g1;	GO:0010039~response to iron ion	1	39	2.5641	0.0921777	0.152661	1	1	0.969943	0.969943	0.827033
TRINITY_DN29009_c0_g1;	GO:0009058~biosynthetic process	1	40	2.5	0.0943719	0.152661	1	1	0.969943	0.969943	0.827033
TRINITY_DN7779_c0_g1;	GO:0009718~anthocyanin-containing compound biosynthetic process	1	40	2.5	0.0943719	0.152661	1	1	0.969943	0.969943	0.827033
TRINITY_DN9012_c0_g2;	GO:1900426~positive regulation of defense response to bacterium	1	40	2.5	0.0943719	0.152661	1	1	0.969943	0.969943	0.827033
TRINITY_DN6769_c0_g1;	GO:0042335~cuticle development	1	41	2.43902	0.0965609	0.152661	1	1	0.969943	0.969943	0.827033
TRINITY_DN7059_c0_g1;	GO:0010044~response to aluminum ion	1	42	2.38095	0.0987447	0.152661	1	1	0.969943	0.969943	0.827033
TRINITY_DN42482_c0_g3;	GO:0019684~photosynthesis, light reaction	1	42	2.38095	0.0987447	0.152661	1	1	0.969943	0.969943	0.827033
TRINITY_DN20517_c0_g1;	GO:0045333~cellular respiration	1	42	2.38095	0.0987447	0.152661	1	1	0.969943	0.969943	0.827033
TRINITY_DN22134_c0_g1;	GO:0006744~ubiquinone biosynthetic process	1	43	2.32558	0.100923	0.152661	1	1	0.969943	0.969943	0.827033
TRINITY_DN19342_c0_g3;	GO:0010075~regulation of meristem growth	1	43	2.32558	0.100923	0.152661	1	1	0.969943	0.969943	0.827033
TRINITY_DN2098_c0_g1;	GO:0048440~carpel development	1	43	2.32558	0.100923	0.152661	1	1	0.969943	0.969943	0.827033
TRINITY_DN39561_c0_g1;	GO:0080092~regulation of pollen tube growth	1	43	2.32558	0.100923	0.152661	1	1	0.969943	0.969943	0.827033
TRINITY_DN8084_c0_g1; TRINITY_DN7779_c0_g1;	GO:0010150~leaf senescence	2	222	0.900901	0.101774	0.152661	1	1	0.969943	0.969943	0.827033
TRINITY_DN3318_c0_g1;	GO:0046856~phosphatidylinositol dephosphorylation	1	47	2.12766	0.109586	0.162446	1	1	0.969943	0.969943	0.880042
TRINITY_DN9472_c0_g1;	GO:0006631~fatty acid metabolic process	1	54	1.85185	0.12455	0.181365	1	1	0.969943	0.969943	0.982535
TRINITY_DN6769_c0_g1;	GO:0010025~wax biosynthetic process	1	55	1.81818	0.126667	0.181365	1	1	0.969943	0.969943	0.982535
TRINITY_DN42482_c0_g3;	GO:0010207~photosystem II assembly	1	55	1.81818	0.126667	0.181365	1	1	0.969943	0.969943	0.982535
TRINITY_DN28520_c0_g1;	GO:0045037~protein import into chloroplast stroma	1	56	1.78571	0.12878	0.182317	1	1	0.969943	0.969943	0.987697
TRINITY_DN9770_c1_g2;	GO:0071805~potassium ion transmembrane transport	1	58	1.72414	0.132989	0.186185	1	1	0.969943	0.969943	1
TRINITY_DN91076_c0_g1;	GO:0042545~cell wall modification	1	63	1.5873	0.143427	0.198591	1	1	0.969943	0.969943	1
TRINITY_DN3485_c0_g2;	GO:0010252~auxin homeostasis	1	64	1.5625	0.145499	0.199271	1	1	0.969943	0.969943	1
TRINITY_DN9012_c0_g2;	GO:0006887~exocytosis	1	66	1.51515	0.14963	0.202724	1	1	0.969943	0.969943	1
TRINITY_DN29009_c0_g1;	GO:0009615~response to virus	1	69	1.44928	0.155789	0.208823	1	1	0.969943	0.969943	1
TRINITY_DN4032_c0_g2;	GO:0009626~plant-type hypersensitive response	1	73	1.36986	0.163933	0.217426	1	1	0.969943	0.969943	1
TRINITY_DN3485_c0_g2;	GO:0009926~auxin polar transport	1	76	1.31579	0.16999	0.223112	1	1	0.969943	0.969943	1
TRINITY_DN7779_c0_g1;	GO:0042538~hyperosmotic salinity response	1	77	1.2987	0.172	0.223422	1	1	0.969943	0.969943	1
TRINITY_DN4032_c0_g2; TRINITY_DN4041_c0_g1;	GO:0071456~cellular response to hypoxia	2	333	0.600601	0.193534	0.244178	1	1	0.969943	0.969943	1
TRINITY_DN5774_c0_g1;	GO:0009627~systemic acquired resistance	1	88	1.13636	0.193792	0.244178	1	1	0.969943	0.969943	1
TRINITY_DN2772_c2_g1;	GO:0015979~photosynthesis	1	88	1.13636	0.193792	0.244178	1	1	0.969943	0.969943	1
TRINITY_DN22134_c0_g1;	GO:0032502~developmental process	1	91	1.0989	0.199637	0.249052	1	1	0.969943	0.969943	1
TRINITY_DN22134_c0_g1; TRINITY_DN29009_c0_g1;	GO:0009611~response to wounding	2	350	0.571429	0.208477	0.257531	1	1	0.969943	0.969943	1
TRINITY_DN4032_c0_g2;	GO:0051607~defense response to virus	1	104	0.961538	0.224488	0.274617	1	1	0.969943	0.969943	1
TRINITY_DN22134_c0_g1; TRINITY_DN51858_c0_g2;	GO:0009555~pollen development	2	412	0.485437	0.263781	0.319581	1	1	0.969943	0.969943	1
TRINITY_DN104150_c0_g2;	GO:0009738~abscisic acid-activated signaling pathway	1	128	0.78125	0.268395	0.322073	1	1	0.969943	0.969943	1
TRINITY_DN20203_c0_g1; TRINITY_DN3485_c0_g2;	GO:0055085~transmembrane transport	2	448	0.446429	0.296064	0.351925	1	1	0.969943	0.969943	1
TRINITY_DN4032_c0_g2; TRINITY_DN33165_c0_g1;	GO:0046686~response to cadmium ion	2	472	0.423729	0.317505	0.373884	1	1	0.969943	0.969943	1
TRINITY_DN29009_c0_g1;	GO:0009723~response to ethylene	1	160	0.625	0.323162	0.377022	1	1	0.969943	0.969943	1
TRINITY_DN29009_c0_g1;	GO:0009753~response to jasmonic acid	1	178	0.561798	0.352179	0.407106	1	1	0.969943	0.969943	1
TRINITY_DN6769_c0_g1; TRINITY_DN19056_c0_g1;	GO:0009414~response to water deprivation	2	515	0.38835	0.355547	0.407263	1	1	0.969943	0.969943	1
TRINITY_DN15867_c0_g1;	GO:0035556~intracellular signal transduction	1	190	0.526316	0.370842	0.420956	1	1	0.969943	0.969943	1
TRINITY_DN4041_c0_g1;	GO:0006952~defense response	1	198	0.505051	0.38299	0.430863	1	1	0.969943	0.969943	1
TRINITY_DN22134_c0_g1;	GO:0080167~response to karrikin	1	202	0.49505	0.388977	0.433727	1	1	0.969943	0.969943	1
TRINITY_DN7059_c0_g1;	GO:0010200~response to chitin	1	237	0.421941	0.438992	0.485202	1	1	0.969943	0.969943	1
TRINITY_DN22134_c0_g1;	GO:0009416~response to light stimulus	1	275	0.363636	0.488749	0.535499	1	1	0.969943	0.969943	1
TRINITY_DN15867_c0_g1;	GO:0006970~response to osmotic stress	1	285	0.350877	0.501107	0.544306	1	1	0.969943	0.969943	1
TRINITY_DN38674_c0_g1;	GO:0010228~vegetative to reproductive phase transition of meristem	1	318	0.314465	0.539843	0.58137	1	1	0.969943	0.969943	1
TRINITY_DN2098_c0_g1;	GO:0045892~negative regulation of transcription, DNA-templated	1	354	0.282486	0.578738	0.617975	1	1	0.969943	0.969943	1
TRINITY_DN6769_c0_g1; TRINITY_DN5774_c0_g1;	GO:0042742~defense response to bacterium	2	905	0.220994	0.649038	0.677443	1	1	0.969943	0.969943	1
TRINITY_DN19056_c0_g1;	GO:0006357~regulation of transcription by RNA polymerase II	1	429	0.2331	0.649698	0.677443	1	1	0.969943	0.969943	1
TRINITY_DN3485_c0_g2;	GO:0048364~root development	1	430	0.232558	0.65056	0.677443	1	1	0.969943	0.969943	1
TRINITY_DN38674_c0_g1;	GO:0009409~response to cold	1	506	0.197628	0.710329	0.733618	1	1	0.969943	0.969943	1
TRINITY_DN15867_c0_g1;	GO:0009651~response to salt stress	1	635	0.15748	0.78964	0.8089	1	1	0.969943	0.969943	1
TRINITY_DN5774_c0_g1;	GO:0009737~response to abscisic acid	1	699	0.143062	0.820644	0.83388	1	1	0.969943	0.969943	1
TRINITY_DN51858_c0_g2;	GO:0009793~embryo development ending in seed dormancy	1	1008	0.0992063	0.917505	0.924845	1	1	0.969943	0.969943	1
TRINITY_DN15867_c0_g1;	GO:0006468~protein phosphorylation	1	1403	0.0712758	0.969943	0.969943	1	1	0.969943	0.969943	1

## Sheet: t>w
Genes	Process~name	num_of_Genes	gene_group	percentage%	P-value	Benjamini and Hochberg (FDR)	Hommel singlewise process	Bonferroni single-step process	Hommel singlewise process	Hochberg step-up process	Benjamini and Yekutieli
TRINITY_DN4355_c0_g1;	GO:0046916~cellular transition metal ion homeostasis	1	4	25	0.00114009	0.00798066	0.00798066	0.00798066	0.00798066	0.00798066	0.0206927
TRINITY_DN153_c0_g1;	GO:0010047~fruit dehiscence	1	17	5.88235	0.00409948	0.0116868	0.0245969	0.0286963	0.0204974	0.0245969	0.0303023
TRINITY_DN3999_c0_g1;	GO:0010016~shoot system morphogenesis	1	21	4.7619	0.00500864	0.0116868	0.0250432	0.0350605	0.022163	0.0250432	0.0303023
TRINITY_DN6614_c0_g1;	GO:0006995~cellular response to nitrogen starvation	1	38	2.63158	0.00886519	0.0155141	0.0354608	0.0620563	0.0354608	0.0354608	0.0402258
TRINITY_DN3999_c0_g1;	GO:0009965~leaf morphogenesis	1	148	0.675676	0.0335313	0.0469439	0.100594	0.234719	0.100594	0.100594	0.121719
TRINITY_DN12320_c0_g2;	GO:0006979~response to oxidative stress	1	402	0.248756	0.0886144	0.103344	0.177229	0.620301	0.103344	0.103344	0.267957
TRINITY_DN12320_c0_g2;	GO:0046686~response to cadmium ion	1	472	0.211864	0.103344	0.103344	0.177229	0.723411	0.103344	0.103344	0.267957

## Sheet: w>s
Genes	Process~name	num_of_Genes	gene_group	percentage%	P-value	Benjamini and Hochberg (FDR)	Hommel singlewise process	Bonferroni single-step process	Hommel singlewise process	Hochberg step-up process	Benjamini and Yekutieli
TRINITY_DN176_c0_g3;	GO:0006538~glutamate catabolic process	1	5	20	0.00273379	0.0437228	0.0656111	0.0656111	0.0628773	0.0656111	0.165095
TRINITY_DN7059_c0_g1;	GO:0010447~response to acidic pH	1	7	14.2857	0.00364356	0.0437228	0.083802	0.0874455	0.0744278	0.083802	0.165095
TRINITY_DN9472_c0_g1;	GO:0042372~phylloquinone biosynthetic process	1	17	5.88235	0.00818122	0.0595422	0.179987	0.196349	0.130899	0.179987	0.224829
TRINITY_DN218_c1_g2;	GO:0006012~galactose metabolic process	1	21	4.7619	0.00999106	0.0595422	0.209812	0.239785	0.149866	0.209812	0.224829
TRINITY_DN176_c0_g3;	GO:0006520~cellular amino acid metabolic process	1	27	3.7037	0.0127003	0.0595422	0.254005	0.304806	0.177804	0.254005	0.224829
TRINITY_DN29009_c0_g1;	GO:0009058~biosynthetic process	1	40	2.5	0.0185473	0.0595422	0.352399	0.445135	0.222568	0.338167	0.224829
TRINITY_DN7059_c0_g1;	GO:0010044~response to aluminum ion	1	42	2.38095	0.0194441	0.0595422	0.352399	0.466658	0.229092	0.338167	0.224829
TRINITY_DN19342_c0_g3;	GO:0010075~regulation of meristem growth	1	43	2.32558	0.0198922	0.0595422	0.352399	0.477413	0.229092	0.338167	0.224829
TRINITY_DN98229_c0_g1;	GO:0032259~methylation	1	53	1.88679	0.0243632	0.0595422	0.389811	0.584716	0.233334	0.372139	0.224829
TRINITY_DN9472_c0_g1;	GO:0006631~fatty acid metabolic process	1	54	1.85185	0.0248093	0.0595422	0.389811	0.595422	0.233334	0.372139	0.224829
TRINITY_DN29009_c0_g1;	GO:0009615~response to virus	1	69	1.44928	0.0314786	0.0682696	0.4407	0.755486	0.240001	0.375766	0.257783
TRINITY_DN20257_c0_g1;	GO:0045490~pectin catabolic process	1	75	1.33333	0.0341348	0.0682696	0.443752	0.819235	0.240001	0.375766	0.257783
TRINITY_DN29009_c0_g1;	GO:0009723~response to ethylene	1	160	0.625	0.0710666	0.121893	0.8528	1	0.280001	0.375766	0.460262
TRINITY_DN29009_c0_g1;	GO:0009620~response to fungus	1	167	0.598802	0.0740507	0.121893	0.8528	1	0.280001	0.375766	0.460262
TRINITY_DN29009_c0_g1;	GO:0009753~response to jasmonic acid	1	178	0.561798	0.0787225	0.121893	0.8528	1	0.280001	0.375766	0.460262
TRINITY_DN29009_c0_g1;	GO:0009751~response to salicylic acid	1	184	0.543478	0.0812618	0.121893	0.8528	1	0.280001	0.375766	0.460262
TRINITY_DN7059_c0_g1;	GO:0010200~response to chitin	1	237	0.421941	0.10342	0.146005	0.8528	1	0.31026	0.375766	0.551308
TRINITY_DN29009_c0_g1;	GO:0009611~response to wounding	1	350	0.285714	0.149065	0.198754	1	1	0.315001	0.375766	0.750486
TRINITY_DN218_c1_g2;	GO:0006979~response to oxidative stress	1	402	0.248756	0.169359	0.207853	1	1	0.338717	0.375766	0.784844
TRINITY_DN51858_c0_g2;	GO:0009555~pollen development	1	412	0.242718	0.173211	0.207853	1	1	0.346422	0.375766	0.784844
TRINITY_DN20203_c0_g1;	GO:0055085~transmembrane transport	1	448	0.223214	0.186946	0.213653	1	1	0.373892	0.375766	0.806744
TRINITY_DN176_c0_g3;	GO:0046686~response to cadmium ion	1	472	0.211864	0.195989	0.213806	1	1	0.375766	0.375766	0.807322
TRINITY_DN51858_c0_g2; TRINITY_DN7059_c0_g1;	GO:0006355~regulation of transcription, DNA-templated	2	1882	0.10627	0.210001	0.219131	1	1	0.375766	0.375766	0.827431
TRINITY_DN51858_c0_g2;	GO:0009793~embryo development ending in seed dormancy	1	1008	0.0992063	0.375766	0.375766	1	1	0.375766	0.375766	1

## Sheet: s>w
Genes	Process~name	num_of_Genes	gene_group	percentage%	P-value	Benjamini and Hochberg (FDR)	Hommel singlewise process	Bonferroni single-step process	Hommel singlewise process	Hochberg step-up process	Benjamini and Yekutieli
